# Supplementary material for: Open-Bud Duplicate Loci Are Identified as MML10s, Orthologs of MIXTA-Like Genes on Homologous Chromosomes of Allotetraploid Cotton
Source: Front Plant Sci. 2020 Feb 18;11:81. doi: 10.3389/fpls.2020.00081 (PMC7040098; doi:10.3389/fpls.2020.00081)
Supplement: Supplementary file 1 [file DataSheet_1.zip]

Archive with 9 entries (9 files):
- Figure S1.pdf
- Figure S2.pdf
- Figure S3.pdf
- Figure S4.pdf
- Figure S5.pdf
- Figure S6.pdf
- Figure S7.pdf
- Figure S8.pdf
- Table S1-S11.xlsx
