# Supplementary material for: Open-Bud Duplicate Loci Are Identified as MML10s, Orthologs of MIXTA-Like Genes on Homologous Chromosomes of Allotetraploid Cotton
Source: Front Plant Sci. 2020 Feb 18;11:81. doi: 10.3389/fpls.2020.00081 (PMC7040098; doi:10.3389/fpls.2020.00081)
Supplement: Supplementary file 1 [file DataSheet_1.zip › Table S1-S11.xlsx]

## Sheet: Table S1
Table S1 Primers used in this study.
PRIMER	SEQUENCE (5'-3')	Purpose
M24865_F	GGCCATCTTACAGGTACCACA	fine mapping
M24865_R	CAAATGACCTGCTGAGATTCC
M5732_F	CGATTTGCTCCCTCTGTCTC	fine mapping
M5732_R	GAAATGGATCAGCAGGGAAA
M5756_F	GTCGAATTACTATGCGGCAA	fine mapping
M5756_R	CACTCGACTCAATTCGAGAAA
M6058_F	CATGGAGTTGCATGAAATGG	fine mapping
M6058_R	AACATTGCAGCCATGATTGA
M25377_F	CCCTCTTCTGTTGAATCCTAAA	fine mapping
M25377_R	CATTATTTAATGAACCAAATGATCTAA
M15284_F	TGTATTTGTCGGCACTGGAA	fine mapping
M15284_R	CCGGTGCTGGTAACAAGAAT
M15264_F	GCAATCCATCATTAAACAAACTCA	fine mapping
M15264_R	ACCGACCGGAATATGGTGTA
M23152_F	CTCAGTGAACAACTCAATTGG	fine mapping
M23152_R	ACCAATTCTTCGTATACGTC
OB_A13_del_F	TATTTCAGCTTCAAGCCATTCGT	showing specific amplification when MML10_At contain 1783-bp deletion
OB_A13_del_R	TGTTGTCCAGTTCCTCTTTTTCAG
OB_D13_del_F	GAGAGTGCTAGGCTCGAAGCAGAA	showing specific amplification when MML10_Dt contain 8-bp deletion
OB_D13_del_R	CACTACGCTTTGCCATGCTTTAAC
OB_Dt_spice_F	GCAGATTCTTATTCTCTATTCT	showing specific amplification when MML10_Dt contain the splice site mutation
OB_Dt_spice_R	TCTTTCCACATCTTTGAAGCAA
OB_gDNA_F	TTGGTGAATCAATTTCCACCACTTAAC	cloning of genomic DNA of the OB gene
OB_gDNA_R	TTAAACGGTTATAGACTCCTCGTTGTC
OB_cds_F_Gb	ATGGCTGATTACCGGGAGAAGATGG	cloning of cDNA of the OB gene
OB_cds_F_Gh	AATGGCTGATTGCCGGGAGAAG
OB_cds_R	TTAAATGGTTATAGACTCCTCGTTGTC
OB_qPCR_F	CAAATATTAATATTAGGAATGGCTGAT	qPCR for MML10 (do not distinguish between At and Dt)
OB_qPCR_R	CAGCTTTTTCAGGCAAGGT
GhActin-qP_F	ATCCTCCGTCTTGACCTTG	internal control in qPCR
GhActin-qP_R	TGTCCGTCAGGCAACTCAT
A_ARR_F	GGACAACAAGAACAAGGACAT	qPCR for A-ARR (do not distinguish between At and Dt)
A_ARR_R	AGAGTCTACACAGGTCACTTGGT
AHP_F	ACCCAACTTCAAGAACTTCAAG	qPCR for AHP (do not distinguish between At and Dt)
AHP_R	AACTGGTGAACATGAGCATC
B_ARR_F	CAGGTTACCAAAGAGCTTCA	qPCR for B-ARR (do not distinguish between At and Dt)
B_ARR_R	CTTGTCTTCTTCACATTTCTCAG
CER1_1F	GCTTCATCAATGGACACTAC	qPCR for CER1-1 (do not distinguish between At and Dt)
CER1_1R	CCACCACCGTACTGAAACTCT
CER1_2F	CCGAGATGAATACGCTACCG	qPCR for CER1-2
CER1_2R	GTAAACAGGGAATGTCAACACAAT
A2G1552_F	GGATTGAAGTCTCATTTACATTTTCAA	qPCR for CYCD3-2(A02)
A2G1552_R	CCAATGAGTTGTTTTTGATATTCAAC
A4G1064_F	AGTTTTCATGCAAATTCAGCC	qPCR for CYCD6-1
A4G1064_R	CAACAAGTCTAAGAACCCATGTCTT
A11G214_F	TTTCTCTTGTGCCACTGGTCTT	qPCR for CYCD1-1(A11)
A11G214_R	CCAAATCCTGCTCGTTAAGG
D3G0255_F	GATTGAAGTCTCATTTACATTTTGAG	qPCR for CYCD3-2(D03)
D3G0255_R	CAATGAGTTGTTTTTGATATTCGAG
D4G1613_F	GTGTAATCTCTGATTCAAGTT	qPCR for CYCD3-1 (do not distinguish between At and Dt)
D4G1613_R	AGTTGTAGCACTCACTTACTC
D5G2129_F	TGATGAGAATTACATTGCTGA	qPCR for CYCD1-1(D05) (do not distinguish between At and Dt)
D5G2129_R	AGAATCCACGTTATAGCTTCC

## Sheet: Table S2
Table S2 The annotation of 14 ORFs in the association region of ob1
Gene ID	Annotation
Gh_D13G0799(MML9)	myb domain protein 106
Gh_D13G0800	RNAhelicase-like 8
Gh_D13G0801	Ribosomal protein L14
Gh_D13G0802(MML10)	myb domain protein 106
Gh_D13G0803	Arabinanase/levansucrase/invertase
Gh_D13G0804	fucosyltransferase 1
Gh_D13G0805	EXS (ERD1/XPR1/SYG1) family protein
Gh_D13G0806	cytochrome P450, family 96, subfamily A, polypeptide 1
Gh_D13G0807	arginine methyltransferase 11
Gh_D13G0808	emp24/gp25L/p24 family/GOLD family protein
Gh_D13G0809	VH1-interacting kinase
Gh_D13G0810	non-ATPase subunit 9
Gh_D13G0811	Early-responsive to dehydration stress protein (ERD4)
Gh_D13G0812	Argonaute family protein

## Sheet: Table S3
Table S3 The FPKM values of MML9 and MML10 in the previous RNA-Seq analyses
TM-1
Gene name	Leaf	calycle	Petal	Pistil	Root	Stamen	Stem	Receptacle	5 DPA fiber	10 DPA fiber	20 DPA fiber	25 DPA fiber	-3 DPA ovule	-1 DPA ovule	0 DPA ovule	1 DPA ovule	3 DPA ovule	5 DPA ovule	10 DPA ovule	20 DPA ovule
GhMML10_At	1.55711	90.9003	34.7806	2.15424	12.1927	56.7533	0	5.02159	124.573	45.855	0	0.360373	1.69269	12.6206	10.0765	30.0371	47.2859	31.6359	7.51158	0.526037
GhMML10_Dt	0.658733	1.90052	0.412526	0.0952067	0.155605	0	0	0.45199	0	0	0	0	0	0	0	0	0	0	0	0
GhMML9_At	0.328695	0	0	2.00124	0	0	0	0	2.5954	0.795711	0.126384	0	0	10.0788	20.5468	21.8453	4.20044	2.34789	0.365622	0
GhMML9_Dt	0	0	0	0	0	0	0	0	0	0	0	0	0	0	0.0951558	0.361694	0.0588924	0	0	0
Note: The FPKM values are calculated form the public RNA-Seq data of TM-1 (Zhang et al. 2015)
3-79
Gene name	Leaf	Root	Stem	Anther	Petal	Stigma	10 DPA fiber	20 DPA fiber	0 DPA ovule
GbMML10_At	2.18389	0.047367	1.02498	0.356697	10.3153	0.588406	0.230787	0.101668	0
GbMML10_Dt	0.0293745	0	0	0	0	0	0	0	0
GbMML9_At	0.334921	0.0279632	0.0242907	0	0	0.158148	0.0274087	0.0617287	10.6273
GbMML9_Dt	0	0	0	0	0	0	0	0	0
Note: The FPKM values are calculated form the public RNA-Seq data of 3-79 (Yuan et al. 2015)

## Sheet: Table S4
Table S4 FPKM values for MML10 in the present RNA-Seq.
Gene ID	TM-1 Rep 1 FPKM	TM-1 Rep 2 FPKM	TM-1 Rep 3 FPKM	CS-B18 Rep 1 FPKM	CS-B18 Rep 2 FPKM	CS-B18 Rep 3 FPKM	YangOB Rep 1 FPKM	YangOB Rep 2 FPKM	YangOB Rep 3 FPKM	log2(CS-B18/TM-1)	Qvalue(TM-1-vs-CS-B18)	Pvalue(TM-1-vs-CS-B18)	log2(YangOB/TM-1)	Qvalue(TM-1-vs-YangOB)	Pvalue(TM-1-vs-YangOB)
MML10_At(Gohir.A13G084900)	25.29	19.67	28.36	17.93	17.42	12.04	20.74	23.78	34.73	-0.610712	1.01805e-14	2.95078e-15	0.126901	0.0548434	0.0609191
MML10_Dt(Gohir.D13G077300)	4.98	4.45	5.57	0.74	0.55	0.52	1.38	1.01	1.48	-3.03782	7.59352e-46	6.663e-47	-1.9409	5.51503e-28	5.42393e-29

## Sheet: Table S5
Table S5 Diploid and allotetraploid species used for genotyping
Genome	Species name	Germplasm Name
A1-a	G. herbaceum	G. herbaceum(LZ)
A2	G. arboreum	Shixiaya 1
B1	G.anomalum	G.anomalum(LZ)
B3	G.capitis-viridis	G.capitis-viridis(LZ)
C1	G. sturtianum Willis	G. sturtianum Willis(07)
C2	G. robinsonii Mueller	G. robinsonii Mueller(01)
D1	G.thurberi	G.thurberi(LZ)
D2-1	G.armourianum	G.armourianum(LZ)
D2-2	G.harknessii	G.harknessii (LZ)
D3-d	G.davidsonii	G.davidsonii (LZ)
D3-k	G.klotzschianum	G.klotzschianum (LZ)
D4	G. aridum	G. aridum(LZ)
D6	G.gossypioides	G.gossypioides(LZ)
D7	G. lobatum	G. lobatum(LZ)
D8	G. trilobum	G. trilobum(07)
D9	G. laxum	G. laxum(LZ)
D11	G. schwendimanii	G. schwendimanii(LZ)
E1	G.stocksii	G.stocksii (LZ)
E2	G.somalense	G.somalense(LZ)
E3	G.areysianum	G.areysianum (LZ)
E4	G.incanum	G.incanum (04)
F1	G. longicalyx	G. longicalyx(LZ)
G1	G.bickii	G.bickii(LZ)
G2	G.australe	G.australe (LZ)
G3	G. nelsonii	G. nelsonii(LZ)
K2	G.rotundifolium	G.rotundifolium(LZ)
(AD)1	G.hirsutum	CRI35
(AD)2	G.barbadense	Hai7124
(AD)3	G.tomentosum	JFZ8
(AD)4	G.mustelinum	G.mustelinum(09)
(AD)5	G.darwinii	G.darwinii(07)
(AD)6	G. ekmanianum	G. ekmanianum(01)
(AD)7	G. stephensii	G. stephensii(01)

## Sheet: Table S6
Table S6 The 214 G.arboreum accessions used in marker assays.
Germplasm Name	Reg. No.	Ecological region	Country
ZheJiangYuYaoHuangDiDaBu	M310002	Yangtze River	China
ZheJiangShangYuQingShanHongGeng	M310005	Yangtze River	China
NaTongGuanYinHua	M310010	Yangtze River	China
ShangHaiYingHuMian	M310015	Yangtze River	China
ShanDongXiaoYuHua	M310016	Yellow River	China
DingTaoZhongMian	M310017	Yellow River	China
ChangZi-1	M310018	Yangtze River	China
NanLingZhongMian	M310019	South China	China
SuiXianZiHuaMian	M310021	Yellow River	China
DanXianXiaoZiHua	M310025	Yellow River	China
HuangZhou	M310026	Yangtze River	China
TongNong-1	M310032	Yangtze River	China
ZhongYinZaJiaoMian-4	M310033	Yangtze River	China
ZhongYinZaJiaoMian-5	M310034	Yangtze River	China
WanGuiChiWuZi	M310040	Yangtze River	China
ShanDongXiaoGuangXu	M310042	Yellow River	China
HuNaGuiYangTuMian	M310045	Yangtze River	China
YuanShiZhongMian	M310046	Yellow River	China
LiaoYang-1	M310051	Yellow River	China
JiaDingZhongMian	M310052	Yangtze River	China
ZheJiangYuYaoZiXueMianHua	M310054	Yangtze River	China
ZheJiangShangYuDaKeLuShu	M310059	Yangtze River	China
AnGuoLiuShuangShuDaQingJie	M310060	Yellow River	China
ShiXiYa-1	M310061	Yellow River	China
XiaoGanTieZiXiaoYiHua	M310063	Yangtze River	China
ShangQiuXiaoBaiHua	M310064	Yellow River	China
JiangSuChangShuHeiZi	M310065	Yangtze River	China
XiaoBaiHua(HaiMen)	M310067	Yangtze River	China
JiangSuHongJingJiJiao	M310069	Yangtze River	China
IndiaN.V50-70	M310070	Exotic	India
NaTongQingJingJiJiaoYaLingGuoHuangHua	M310072	Yangtze River	China
NaTongZiJingJiJiaoBaiHuaHongXin	M310074	Yangtze River	China
JiangSuChangShuJiJiaoMian	M310076	Yangtze River	China
119S	M310078	Exotic	Pakistan
PingZhanZhaiZhongMian	M310081	South China	China
LiaoZhongHong	M310083	Yellow River	China
JiangYinBaiZi	M310084	Yangtze River	China
BaoShanTuMian	M310087	South China	China
SuiXianBaiZi	M310089	Yangtze River	China
YunNanHuangRongTumian	M310091	South China	China
XiWang-1	M310092	Yellow River	China
TieMuChi	M310093	Yellow River	China
GeBeiMian	M310096	South China	China
SuBianTieZi	M310098	Yangtze River	China
LiaoNingZhongMian	M310099	Yellow River	China
KaiYuanTuMian	M310103	South China	China
XiaoGanTieZiDaYiHua	M310104	Yangtze River	China
HuangGangAiJiaoCha	M310105	Yangtze River	China
WanZiZhongMian	M310106	Yellow River	China
DaYeXiRongJian	M310109	Yangtze River	China
NaTongQingJingTongMian	M310114	Yangtze River	China
HaiMenLuHeZi	M310115	Yangtze River	China
HaiMenZiMianHua	M310116	Yangtze River	China
HaiMenJiJiaoMian	M310117	Yangtze River	China
HaiMenHuangHuaQingJingJiJiaoMian	M310118	Yangtze River	China
SiYangCangJiQingJingZhongMian	M310120	Yangtze River	China
JiangSuXuZhouZhongMian	M310121	Yangtze River	China
TangShanBaiZiZhongMian	M310122	Yangtze River	China
PiaoYangTieZi	M310128	Yangtze River	China
BaiWanMian83-4	M310130	Yangtze River	China
ChangShuChangYinBaiHua	M310131	Yangtze River	China
JiangSuChangShuLongZhong-1	M310135	Yangtze River	China
JiangSuChangShuYangMaoBai	M310137	Yangtze River	China
JiangYinBaiZi111	M310142	Yangtze River	China
JiangYinJiJiaoMianGuangZi	M310145	Yangtze River	China
ShangHaiDaZiMian	M310146	Yangtze River	China
ShangHaiJinJiaHuaZi	M310148	Yangtze River	China
JiaDingBaiZi	M310153	Yangtze River	China
PuDongHuoJiMian	M310158	Yangtze River	China
JiangSuChuanShaQingJingZhongMian	M310159	Yangtze River	China
JiangSuFengXianZhongMian	M310161	Yangtze River	China
QingPuXiaoZiZhongMian	M310163	Yangtze River	China
BaoShanZiHua	M310165	Yangtze River	China
ZheJiangXiaoShanZiHongGengDaKeMianBaiZi	M310166	Yangtze River	China
ZheJiangXiaoShanZiHongGengDaKeMianGuangZi	M310167	Yangtze River	China
PingHuXiaoZhongHuiZi	M310168	Yangtze River	China
ZheJiangHaiYanLuShu	M310170	Yangtze River	China
ZheJiangDingHaiZhongMian	M310172	Yangtze River	China
AnHuiShuChengZhongMian	M310176	Yangtze River	China
AnHuiFuYangEYangHua	M310178	Yangtze River	China
AnHuiFuYangZiSeXiaoHua	M310179	Yangtze River	China
AnHuiChuXianXiaoZiMian	M310182	Yangtze River	China
AnHuiQuanJiaoZhongMian	M310183	Yangtze River	China
AnHuiQuanJiaoXiaoZiMianMaoZi	M310184	Yangtze River	China
AnHuiQuanJiaoXiaoZiMianGuangZi	M310186	Yangtze River	China
AnHuiDingYuanZiHuaMian	M310187	Yangtze River	China
FengYangZhongMian	M310188	Yangtze River	China
HuaZhongZiGanZhongMian	M310190	Yangtze River	China
TongChengZhongMianHuiZi	M310201	Yangtze River	China
AnHuiGuiChiZhongMian	M310204	Yangtze River	China
AnHuiGuiChiXiaoZiMianBaiZi	M310205	Yangtze River	China
AnHuiGuiChiXiaoZiMianHuiZi	M310206	Yangtze River	China
JiangXiXiuShuiZhongMianMaoZi	M310208	Yangtze River	China
AnHuiTongLingZhongMian	M310209	Yangtze River	China
XiaoGanQingPiSuZhongMianBaiZi(DaYiFen)	M310215	Yangtze River	China
EChengXianZhongMian	M310217	Yangtze River	China
JiangLingZhongMian	M310218	Yangtze River	China
HuNaMaYangTieZiMian	M310219	Yangtze River	China
HuNaChangSuiTieZiMian	M310220	Yangtze River	China
SiChuanShuangLiuZhongMian	M310221	Yangtze River	China
SiChuanMianYangZhongMian	M310222	Yangtze River	China
SiChuanSuiNingZhongMianHuiZi	M310223	Yangtze River	China
SiChuanSuiNingZhongMianBaiZi	M310224	Yangtze River	China
SiChuanSuiNingZhongMianGuangZi	M310225	Yangtze River	China
SiChuanZiZhongZhongMian	M310226	Yangtze River	China
SiChuanFuShunZhongMian	M310227	Yangtze River	China
GuiZhouJianHeZhongMian	M310228	South China	China
GuiZhouJinPingZhongMian	M310229	South China	China
GuangXiZuoXianZhongMian	M310235	South China	China
GuangXiTianBaoXianZhongMian	M310236	South China	China
ShanDongHuiMinLunShanXiaoMian	M310237	Yellow River	China
ShanDongJiYangXiaoMian200	M310238	Yellow River	China
HeNaShangQiuHuiZi	M310241	Yellow River	China
HeNaHuaiYangTuMianBaiZi	M310243	Yellow River	China
HeNaHuaiYangTuMianGuangZi	M310244	Yellow River	China
HeNaShangCaiZhongMian	M310245	Yellow River	China
ShanXiLinFenDongMaCeZhongMian	M310246	Yellow River	China
ShanXiNaZhengZhongMian	M310247	Yellow River	China
MeiZhongMian	M310248	Exotic	USA
ShanDongHuiMinYiWoHou	M310249	Yellow River	China
XiaoZiJieMian	M310254	Yellow River	China
SiHuaZhongMian	M310257	Yellow River	China
LeTingXiaoHeiZi	M310258	Yellow River	China
AKeXiaoYangHua	M310265	Yellow River	China
ZiJieZiHeZhongMian	M310269	Yellow River	China
YuXi3-3	M310271	Yellow River	China
ZhongMian-6	M310275	Yellow River	China
ChiMuBaiZhong	M310277	Yellow River	China
ZhongYinZaJiaoZhong	M310278	Yangtze River	China
YuYaoZiBaiYi	M310289	Yangtze River	China
MoYangXiaoHua	M310291	South China	China
LuoKunQuXiaoHua	M310293	South China	China
NaYeXiaoHua	M310303	South China	China
PingLeXiaoHua	M310305	South China	China
XiaZhaiXiaoHua	M310311	South China	China
FuChuanJiangTangZhongMian	M310324	South China	China
PingGuoJiuPingZhongMian	M310328	South China	China
SanJiangBaJiangZongXuZhongMian	M310330	South China	China
ShiQianZhongMian	M310333	South China	China
ChangShunDaiHuaXiaoHua	M310335	South China	China
CongJiangZhongMian	M310336	South China	China
AnLongXiaoHua	M310338	South China	China
ZhenFengTuMian	M310339	South China	China
ChangRongZhongMian	M310350	-	China
XiuShuiZhongMianGuangZi	M310356	Yangtze River	China
MeiZhongMian971(MaoZi)	M310382	Exotic	USA
ShuLuBaiHuaBai	M310393	Yellow River	China
WanXianZiJieXiaoBaiHua	M310395	Yellow River	China
MeiZhongMian971(GuangZi)	M310396	Exotic	USA
RuDongJiJiaoYaGuo	M310399	Yangtze River	China
ChangShuXiaoBaiZi	M310405	Yangtze River	China
ZheJiangZhenHaiHouShiHongJingZhongMian	M310413	Yangtze River	China
QiangWeiNaLiangZhongMian-1	M310420	South China	China
WangMoSangLangDaMianHua	M310376	South China	China
ShiJiaZhuangJianMian	M310050	Yellow River	China
BaMaNaTaoZhongMian	M310318	South China	China
PingDongXiaoHua	M310302	South China	China
AnGuoBaiJieBaiHua	M310259	Yellow River	China
ZheJiangHaiYanHongGeng	M310171	Yangtze River	China
SanJiangBaJiangZhongMian	M310322	South China	China
AnHuiXuanChengZhongMianGuangZi	M310195	Yangtze River	China
AnHuiLiuAnDaHuaMaoZi	M310174	Yangtze River	China
AnHuiFeiXiXiaoHeiZi	M310038	Yangtze River	China
SongJiangBaiZi	M310008	Yangtze River	China
FaKuBaiZi	M310274	Yellow River	China
HeNanShangQiuHeiZi	M310242	Yellow River	China
ZiHeZhongMian	M310270	Yellow River	China
BaiJieMian	M310349	Yellow River	China
DongLanChangJingZhongMian	M310315	South China	China
TaiCangBaiZi(Liu)	M310035	Yangtze River	China
ZhaoXianHongJieMian	M310282	Yellow River	China
PingHuXiaoZhongGuangZi	M310169	Yangtze River	China
TuQiaoXiaoHua	M310297	South China	China
JiJiaoZhongMian	M310431	-	China
JiangYinBaiZi102	M310141	Yangtze River	China
NaShangQuXiaoHua	M310313	South China	China
ZhaoXianDaQingJie	M310068	Yellow River	China
AnHuiHuaiNingXianHeiZi	M310198	Yangtze River	China
GuangXiFuZhongZhongMian	M310234	South China	China
LianHuaZhongMian	M310213	Yangtze River	China
LinZeZhongMian	M310086	Yellow River	China
DaYeDaRong	M310108	Yangtze River	China
ChiMuHeiZhong	M310276	Yellow River	China
HengFengTieZi	M310210	Yangtze River	China
XinPuXiaoHua	M310309	South China	China
JingXiSuiHuaiZhongMian	M310327	South China	China
LeYeLuoXiZhongMian1-3	M310434	South China	China
ZheJiangJinHuaZhongMian	M310173	Yangtze River	China
XiaoMaoZi	M310250	Yellow River	China
YunNaFuNingZhongMian	M310230	South China	China
MengLaZhongMian	M310100	South China	China
ZongXuXiaoBenHua	M310347	Yellow River	China
XueGuanXiaoHua	M310306	South China	China
DongXiangTieZi	M310211	Yangtze River	China
AnHuiXuanChengZhongZiMianBaiZi	M310194	Yangtze River	China
MoJiangNaHaZhongMian	M310432	South China	China
AnHuiTongChengZhongMianGuangZi	M310202	Yangtze River	China
FuJianShenShanXiangZiHuaZhongMian	M310231	South China	China
DingXianXiaoBaiJieMian	M310077	Yellow River	China
GanSuWuDuZhongMian	M310080	Yellow River	China
GaoTaiZhongMian	M310095	Yellow River	China
XinPingTuMian	M310097	South China	China
DaZiJieMian	M310255	Yellow River	China
XinGanZhongMian	M310212	South China	China
XiaoBaiHuaZhongMian	M310251	Yellow River	China
NanDanBaDiZhongMian	M310288	South China	China
ZiYunXiaoHua	M310310	South China	China
DaGuanXiaoHua	M310312	South China	China
NanDanHuaiLiZhongMian	M310321	South China	China
ZiJingZhongMian	M310332	South China	China
DuiHua	M310062	Yellow River	China
JinXianZhongMian	M310394	Yellow River	China
AnHuiTaiHeShuangFuQuXinGouXiang	M310039	Yangtze River	China
BaiMiLaHuangHuaHeiZi	M310079	Exotic	Japan
Reg. No. Accession number of the samples from National Cotton Mediumterm Genebak at Institute of Cotton Research of CAAS

## Sheet: Table S7
Table S7 The 300 G. hirsutum cultivars used in marker assays.
Germplasm Name	Geographical Origin	Phenotype	Reg. No.	1783-bp deletion in At	8-bp deletion in Dt
Xin lu mian 201	China	normal	M140089	No	No
Ao Bt	Australia	normal	M131630	No	No
Sicala V1	Australia	normal	M131113	No	No
DES926	America	normal	M130961	No	No
Zhong Arc-315 ig	China	normal	M115118	No	No
RNX188	China	normal	M115113	No	No
Ari1334 ig	China	normal	M115088	No	No
Xin lu zao 38	China	normal	M114726	No	No
Zhong 2101 (D1) ig	China	normal	M114017	No	No
Zhong zi 2566	China	normal	M113731	No	No
Zhong 2220	China	normal	M112799	No	No
Xin lu zao 7	China	normal	M112719	No	No
Yu mian 19	China	normal	M112570	No	No
Su mian 8	China	normal	M112284	No	No
Ji 91-31	China	normal	M112043	No	No
Zhong 152 ig	China	normal	M111438	No	No
Han 8901	China	normal	M111346	No	No
Shi 09	China	normal	M114736	Yes	No
Ji feng 107	China	normal	M114739	Yes	No
Jin mian 31	China	normal	M114812	Yes	No
Lu 25A	China	normal	M112716	Yes	No
Yin mian 1	China	normal	M114757	Yes	No
Guo xin mian 3	China	normal	M113306	Yes	No
Handan 109	China	normal	M112714	Yes	No
Zhong mian suo 41(SGK9708)	China	normal	M112686	Yes	No
Zhong 505107 (D32) ig	China	normal	M115239	Yes	No
SGK9708 (Yuan) ig	China	normal	M115079	Yes	No
(3352-Mei 8123)Bt	China	normal	M115080	Yes	No
Zhong 21371	China	normal	-	Yes	No
A41772Bt	China	normal	M115081	Yes	No
Lu 16Bt-lu 188	China	normal	M115082	Yes	No
Zhong zi 2514	China	normal	M113735	Yes	No
Zhong 1816 ig	China	normal	M114016	Yes	No
Kang huang wei 164 ig	China	normal	M112782	Yes	No
Ari971/SGK9708 T4 ig	China	normal	M115083	Yes	No
9901/98101-991 F6	China	normal	M115084	Yes	No
Zhong 078 ig	China	normal	M114808	Yes	No
Zhong 129 ig	China	normal	M114810	Yes	No
Zhong R014121ig	China	normal	M114838	Yes	No
Qin li 514	China	normal	M112897	Yes	No
Mei 8123	America	normal	M130831	Yes	No
Ao Siv2	Australia	normal	M131662	Yes	No
Acala SJ-4	America	normal	M130241	Yes	No
UA887(You)	America	normal	M131439	Yes	No
CS-85 (Aodaliya)	Australia	normal	M132180	Yes	No
Tukumanludi mian	Turkmenistan	normal	M140196	Yes	No
Wuganda 3	Uganda	normal	M130198	Yes	No
HG-BR-8	America	normal	M140246	Yes	No
Sudan 2	China	normal	M130233	Yes	No
Zhade mian	Chad	normal	M130423	Yes	No
L142-9	Ivory Coast	normal	M130267	Yes	No
Ao 152	Australia	normal	M131628	Yes	No
Ao L23/757	Australia	normal	M131643	Yes	No
DP2156	America	normal	M131395	Yes	No
Ч-4136	Vietnam	normal	M131470	Yes	No
PD6186	America	normal	M130721	Yes	No
MSCO-12	America	normal	M131625	Yes	No
M-8124-1159	America	normal	M130581	Yes	No
Shuo feng 165	China	normal	M114737	Yes	No
Ji feng 908	China	normal	M114740	Yes	No
Ku che T94-6	China	normal	M112437	Yes	No
Lang huang F10(Zong xu)	China	normal	M140444	Yes	No
Zhong AR681-316	China	normal	M115085	Yes	No
Zhong 21371	China	normal	M115080	Yes	No
Ari3697	China	normal	M115086	Yes	No
Zhong R1028	China	normal	M113705	Yes	No
Zhong R1029	China	normal	M113706	Yes	No
Zhong R2013	China	normal	M113718	Yes	No
Zhong R2052	China	normal	M113719	Yes	No
Zhong R1528	China	normal	M113721	Yes	No
Zhong zi 3012	China	normal	M113741	Yes	No
Zhong zi 2858	China	normal	M113747	Yes	No
Ari1327 ig	China	normal	M115087	Yes	No
657-84 ig	China	normal	M115089	Yes	No
Ari971 ig	America	normal	M131451	Yes	No
Zhong RI015	China	normal	M140493	Yes	No
CZA(70)33	Australia	normal	M131404	Yes	No
Zhong AR40772	China	normal	M115090	Yes	No
TM1-IPR	China	normal	M115091	Yes	No
Zhong yuan 9115	China	normal	M111425	Yes	No
Wu san chang rong	China	normal	M110635	Yes	No
Liao mian 18	China	normal	M113792	Yes	No
Lu nong 9648	China	normal	M113756	Yes	No
Zhong mian suo 16	China	normal	M111895	Yes	No
Bo le 07-301	China	normal	M114761	Yes	No
Bo le 6-3	China	normal	M114774	Yes	No
Bo le Y3	China	normal	M114783	Yes	No
Bo le Y10	China	normal	M114785	Yes	No
Jin ke 2	China	normal	M114698	Yes	No
Ji mian 8	China	normal	M110102	Yes	No
Lu mian 2	China	normal	M110133	Yes	No
Xu zhou 209	China	normal	M110352	Yes	No
Xu zhou 514	China	normal	M110598	Yes	No
Xu zhou 142	China	normal	M110599	Yes	No
Shan 401	China	normal	M110766	Yes	No
Ji mian 11	China	normal	M110861	Yes	No
Zhong mian suo 10	China	normal	M111753	Yes	No
Hei shan mian 1	China	normal	M111799	Yes	No
Liao mian 9	China	normal	M111884	Yes	No
Ji mian 20	China	normal	M112249	Yes	No
Liao mian 15	China	normal	M112378	Yes	No
Qin yuan 4	China	normal	M112550	Yes	No
Jin mian 12	China	normal	M111572	Yes	No
Xin yan 96-48	China	normal	M112726	Yes	No
Shan nong feng kang 6	China	normal	M112726	Yes	No
Xin Lu Zao 6	China	normal	M112784	Yes	No
Shan zao 2786	China	normal	M113315	Yes	No
Zhong mian suo 49	China	normal	M113939	Yes	No
Zhong R971708 ig	China	normal	M114831	Yes	No
M21Bt ig	China	normal	M115092	Yes	No
MM-2/Zhong 41 F10A ig	China	normal	M115093	Yes	No
MM-2/Zhong 41 F10B ig	China	normal	M115094	Yes	No
M23Bt F11	China	normal	M115095	Yes	No
R01/Zhong san dou 4121 F9 ig	China	normal	M115096	Yes	No
Su 9108/R03 F9 ig	China	normal	M115097	Yes	No
LA887/Su Bt F9 ig	China	normal	M115098	Yes	No
A41772BBt F7	China	normal	M115099	Yes	No
A41772152 F6	China	normal	M115100	Yes	No
M2Bt4133	China	normal	M115101	Yes	No
14214612 F5	China	normal	M115102	Yes	No
1421/Zhong zi 10 F5	China	normal	M115103	Yes	No
142199633 F5	China	normal	M115104	Yes	No
4133Bt	China	normal	M115105	Yes	No
135	China	normal	M115106	Yes	No
9909	China	normal	M115107	Yes	No
Lu mian yan 28	China	normal	M113594	Yes	No
9901 Xuan	China	normal	M115108	Yes	No
Lu mian yan 21 (lu 1138)	China	normal	M112952	Yes	No
Ji feng 197	China	normal	M114008	Yes	No
Zhong mian suo 43	China	normal	M113274	Yes	No
Zhong mian suo 50	China	normal	M113693	Yes	No
SGK shi xuan 321	China	normal	-	Yes	No
Zhong mian suo 44	China	normal	M114020	Yes	No
Qin yuan 93089	China	normal	M112898	Yes	No
Shan 1155× Kang 6	China	normal	M110187	Yes	No
Xu zhou 219	China	normal	M112265	Yes	No
Han 802	China	normal	M112951	Yes	No
Liao mian 5	China	normal	M111762	Yes	No
Zhong mian suo 17(Zhong 117)	China	normal	M110856	Yes	No
Yu mian 9 (Yu zao 1109)	China	normal	M111900	Yes	No
Zhong mian suo 35	China	normal	M112247	Yes	No
Sulian mian 91 xi	Russia	normal	M131292	Yes	No
Zhong zi 9103	China	normal	M111037	Yes	No
Jin 90 kang 282	China	normal	M111495	Yes	No
Ku che T94-4	China	normal	M112435	Yes	No
Yun 93 kang 354A	China	normal	M112324	Yes	No
Yun 93 kang 354B	China	normal	M112325	Yes	No
Liao 823-834-23	China	normal	M112372	Yes	No
Ji 91-33	China	normal	M112046	Yes	No
Lu 458	China	normal	M112552	Yes	No
Ji 668	China	normal	M112733	Yes	No
Handan 333	China	normal	M112751	Yes	No
Zhong mian suo 12	China	normal	M110839	Yes	No
Ji yuan 12-13	China	normal	M112019	Yes	No
Tu 83-161	Turpan	normal	M112227	Yes	No
S-050031	China	normal	M115109	Yes	No
Da ling mian 69	China	normal	M110744	Yes	No
Lin qing 201	China	normal	M110947	Yes	No
Yu 284	China	normal	M110508	Yes	No
Zhong 5913-2	China	normal	M111184	Yes	No
Jin 444	China	normal	M111783	Yes	No
Zhong yuan 9112	China	normal	M111422	Yes	No
Zhong yuan 911	China	normal	-	Yes	No
Arcot438	China	normal	M130943	Yes	No
MM-2	America	normal	M131408	Yes	No
Ari3673 ig	China	normal	M115110	Yes	No
Zhong Arc-185 ig	China	normal	M115111	Yes	No
RNX187	China	normal	M115112	Yes	No
RNX190	China	normal	M115114	Yes	No
Yu 17-202	China	normal	M115115	Yes	No
Zhong 4612 Asian H	China	normal	M115116	Yes	No
Zhong yuan HST1	China	normal	M111434	Yes	No
RT bai xu	America	normal	M111395	Yes	No
Zhong AR-RNX311	China	normal	M115117	Yes	No
Zhong G5	China	normal	M114483	Yes	No
Sulian 8908	Russia	normal	M130541	Yes	No
Zhong 2201	China	normal	M114019	Yes	No
Hong tao	China	normal	M115119	Yes	No
Zhong zi 10	China	normal	M114152	Yes	No
Zhong ARNnXu	China	normal	M115120	Yes	No
Zhong zi 4480	China	normal	M113697	Yes	No
K042948	China	normal	M115121	Yes	No
Ji 958	China	normal	M113231	Yes	No
Yu 668 ig	China	normal	M112769	Yes	No
Ji 169	China	normal	M114106	Yes	No
Ji 4025	China	normal	M114085	Yes	No
Kuitun 80-2056W (Xin lu zao 3)	China	normal	M111015	Yes	No
Sha 24-3	China	normal	M140182	Yes	No
Akense 971	America	normal	M131443	Yes	No
Tashengan 6	Uzbekistan	normal	M130858	Yes	No
Bu 3363	America	normal	M111530	Yes	No
Acala SJ-1-9	America	normal	M130238	Yes	No
Acala SJ-5	America	normal	M130242	Yes	No
Shan 2747	China	normal	M130242	Yes	No
Shan 960329-2 yuan 3	China	normal	M111937	Yes	No
Yun 92 kang 124	China	normal	M112322	Yes	No
Zhong zhi BD89	China	normal	M111553	Yes	No
Liao 4853	China	normal	M113811	Yes	No
Yong ji 1	China	normal	M112924	Yes	No
Sulian 8911	Russia	normal	M130543	Yes	No
Zhong zhi BD13	China	normal	M111550	Yes	No
Zhong zi 04184	China	normal	M113943	Yes	No
Liao mian 19	China	normal	M113793	Yes	No
4612B	China	normal	-	Yes	No
4612 Lu 188 F5	China	normal	M115122	Yes	No
53 Xi	China	normal	M115123	Yes	No
Lu 343Bt F9	China	normal	M115124	Yes	No
Lu R8166Bt	China	normal	M113364	Yes	No
Zhong 31-204 ig	China	normal	M115125	Yes	No
Zhong R03	China	normal	M112698	Yes	No
Zhong 9708-221 ig	China	normal	M115126	Yes	No
Zhong 9708-222 ig	China	normal	M115127	Yes	No
Zhong 507145	China	normal	M115128	Yes	No
Xin qiu 1	China	normal	M113313	Yes	No
GK20	China	normal	M112795	Yes	No
Heng mian 4	China	normal	M114749	Yes	No
Xiang 212 ig	China	normal	M114829	Yes	No
Xiang 163 ig	China	normal	M114753	Yes	No
Chuan R128 ig	China	normal	M114807	Yes	No
Su BR6176Bt ig	China	normal	M114834	Yes	No
Su BR6202Bt ig	China	normal	M114835	Yes	No
J02-247	China	normal	M113676	Yes	No
Shi kang 278	China	normal	M114744	Yes	No
Shi kang 39	China	normal	M114745	Yes	No
Nong da mian 7	China	normal	M114747	Yes	No
Zhong 80	China	normal	M113440	Yes	No
Ao BZi10	China	normal	M113440	Yes	No
34Xi	China	normal	M115130	Yes	No
838	China	normal	M115131	Yes	No
06BM01	Pakistan	normal	M132460	Yes	No
E0902	China	normal	M114795	Yes	No
E0904	China	normal	M114797	Yes	No
E Jing 92	China	normal	M110266	Yes	No
Hu mian 204	China	normal	M110361	Yes	No
E sha 28	China	normal	M110576	Yes	No
Chuan 73-27	China	normal	M110819	Yes	No
Gan mian 6	China	normal	M110979	Yes	No
Yan mian 48	China	normal	M111145	Yes	No
Chuan mian 239	China	normal	M111556	Yes	No
E mian18	China	normal	M111722	Yes	No
Si mian 3	China	normal	M112180	Yes	No
Wan mian 8	China	normal	M112279	Yes	No
Su mian 9	China	normal	M112285	Yes	No
Su mian 12	China	normal	M112571	Yes	No
Yu mian 1	China	normal	M112765	Yes	No
Gan mian 12	China	normal	M113553	Yes	No
Nan dan badida hua	China	normal	M111066	Yes	No
Si 168	China	normal	M112736	Yes	No
Su Q1	China	normal	M113189	Yes	No
Su yuan 7235	China	normal	M111401	Yes	No
Shen mian 5	China	normal	M110182	Yes	No
Si mian 2	China	normal	M110588	Yes	No
E kang mian 9	China	normal	M112705	Yes	No
Sumian 2hao (Xu zhou 553)	China	normal	M111086	Yes	No
Xiang mian 2	China	normal	M110235	Yes	No
Zao shu chang rong 7	America	normal	M130293	Yes	No
Jing 55168	China	normal	M112272	Yes	No
Su xu 138 (Zao shu)	China	normal	M112190	Yes	No
Na shang qu da hua	China	normal	M111027	Yes	No
Zhang de 184	China	normal	M110033	Yes	No
Hu 749513	China	normal	M111620	Yes	No
Si zhang 2 xi	China	normal	M110646	Yes	No
Su 7036 yuan yuan	China	normal	M111398	Yes	No
Su nong 6	China	normal	M113368	Yes	No
Su BR6109 ig	China	normal	M114861	Yes	No
Su BR6206 ig	China	normal	M115132	Yes	No
Su you 6070 ig	China	normal	M114836	Yes	No
Su yuan 04-3	China	normal	M113597	Yes	No
Su you 6003	China	normal	M113698	Yes	No
Su mian 9108	China	normal	M112240	Yes	No
J02-508	China	normal	M113677	Yes	No
Hua zhong 91-0102	China	normal	M112527	Yes	No
Jing 55263	China	normal	M111664	Yes	No
Mian yang 73-39	China	normal	M110014	Yes	No
Kenniya 2	China	normal	M130823	Yes	No
JCG94	China	normal	M112593	Yes	No
GP95	America	normal	M131000	Yes	No
Chang kang mian	China	normal	M112697	Yes	No
ST474	America	normal	M131441	Yes	No
Mei 28114-313	America	normal	M130838	Yes	No
MSCO-11	America	normal	M131624	Yes	No
Bulongdi mian	Burundi	normal	M130197	Yes	No
AST104(Gao fen)	America	normal	M130650	Yes	No
CS50	Australia	normal	M131064	Yes	No
Zha de 3	Chad	normal	M130440	Yes	No
N98-251	Australia	normal	M131098	Yes	No
Miscot 7803-52	America	normal	M130867	Yes	No
LineF	America	normal	M130294	Yes	No
K471	Russia	normal	-	Yes	No
Kai feng 043	China	normal	M114692	Yes	No
S031722	China	normal	M115133	Yes	No
Arcot-1	America	normal	M115134	Yes	No
Zhong 521	China	normal	M110544	Yes	No
Yu mian 2067	China	normal	M112196	Yes	No
86-1 (72-100)	China	normal	M110761	Yes	No
Zhong R773-72	China	normal	M115135	Yes	No
Zhong ARR40681 ig	China	normal	M115136	Yes	No
Zhong R773-75	China	normal	M115137	Yes	No
Zhong AR683-77 ig	China	normal	M115138	Yes	No
Yapengmian	China	normal	M140169	Yes	No
Reg. No.: Accession number of the samples from National Cotton Mediumterm Genebak at Institute of Cotton Research of CAAS

## Sheet: Table S8
Table S8 The 533 G. hirsutum wild accessions used in marker assays.
Reg. No.	Germplasm Name	1783-bp deletion in At	8-bp deletion in Dt
N161024	punctatum 1	No	No
N161042	punctatum 10	No	No
N161044	punctatum 12	No	No
N161046	punctatum 13	No	No
N161048	punctatum 14	No	No
N161050	punctatum 15	No	No
N161052	punctatum 15A	Yes	No
N161054	punctatum 15B	No	No
N161057	punctatum 15C	No	No
N161058	punctatum 16	No	No
N161059	punctatum 16	No	No
N161061	punctatum 17	No	No
N161063	punctatum 18	No	No
N161026	punctatum 2	No	No
N161067	punctatum 20	No	No
N161068	punctatum 21	No	No
N160144	punctatum 22	No	No
N161070	punctatum 23	No	No
N161073	punctatum 24	No	No
N161074	punctatum 25	No	No
N161075	punctatum 25	No	No
N160146	punctatum 26	No	No
N160147	punctatum 27	No	No
N160148	punctatum 27	No	No
N161077	punctatum 28	No	No
N161078	punctatum 29	No	No
N161079	punctatum 29	No	No
N161027	punctatum 3	Yes	No
N161080	punctatum 30	No	No
N160150	punctatum 31	No	No
N161081	punctatum 31A	No	No
N161029	punctatum 4	No	No
N161032	punctatum 5	No	No
N161034	punctatum 6	No	No
N161037	punctatum 7	Yes	No
N161038	punctatum 8	No	No
N161041	punctatum 9	No	No
N161399	latifolium 1	No	No
N161425	latifolium 10	No	No
N161653	latifolium 100	Yes	No
N161654	latifolium 101	No	No
N161655	latifolium 101A	Yes	No
N161657	latifolium 102	Yes	No
N161659	latifolium 103	Yes	No
N161661	latifolium 104	Yes	No
N161665	latifolium 106	Yes	No
N161667	latifolium 107	Yes	No
N161669	latifolium 108	Yes	No
N161671	latifolium 109	Yes	No
N161428	latifolium 11	Yes	No
N161429	latifolium 11A	Yes	No
N161672	latifolium 110	Yes	No
N161673	latifolium 110A	Yes	No
N161675	latifolium 112	No	No
N161677	latifolium 113	No	No
N161679	latifolium 114	Yes	No
N161683	latifolium 114A	Yes	No
N161687	latifolium 115	Yes	No
N161689	latifolium 116	No	No
N161691	latifolium 117	No	No
N161693	latifolium 119	Yes	No
N161431	latifolium 12	Yes	No
N161697	latifolium 120	Yes	No
N161699	latifolium 121	Yes	No
N161701	latifolium 122	Yes	No
N161703	latifolium 123	Yes	No
N161705	latifolium 124	Yes	No
N161707	latifolium 125	Yes	No
N161709	latifolium 125A	Yes	No
N161711	latifolium 126	Yes	No
N161713	latifolium 127	Yes	No
N161715	latifolium 127A	Yes	No
N161717	latifolium 128	No	No
N161724	latifolium 129	Yes	No
N161433	latifolium 13	Yes	No
N161726	latifolium 130	No	No
N161728	latifolium 131	Yes	No
N161730	latifolium 132	Yes	No
N160252	latifolium 133	Yes	No
N161732	latifolium 134	Yes	No
N161734	latifolium 135	Yes	No
N161736	latifolium 136	Yes	No
N161738	latifolium 137	Yes	No
N161740	latifolium 137A	Yes	No
N161742	latifolium 138	Yes	No
N161744	latifolium 139	Yes	No
N161434	latifolium 14	Yes	No
N161435	latifolium 14A	No	No
N161746	latifolium 140	Yes	No
N161750	latifolium 141	Yes	No
N161752	latifolium 142	Yes	No
N161756	latifolium 143	Yes	No
N161758	latifolium 144	No	No
N161760	latifolium 145	Yes	No
N161762	latifolium 145A	No	No
N161766	latifolium 145B	Yes	No
N161769	latifolium 146	Yes	No
N161773	latifolium 147	Yes	No
N161775	latifolium 147A	Yes	No
N161777	latifolium 148	Yes	No
N161781	latifolium 149	Yes	No
N161437	latifolium 15	No	No
N161783	latifolium 150	No	No
N161785	latifolium 151	No	No
N161786	latifolium 152	Yes	No
N161787	latifolium 152A	Yes	No
N161789	latifolium 153	Yes	No
N161791	latifolium 155	Yes	No
N161793	latifolium 156	Yes	No
N161795	latifolium 157	Yes	No
N161797	latifolium 158	Yes	No
N161799	latifolium 159	Yes	No
N161438	latifolium 16	Yes	No
N161439	latifolium 16A	Yes	No
N161801	latifolium 160	Yes	No
N161803	latifolium 161	Yes	No
N161805	latifolium 162	No	No
N161807	latifolium 163	Yes	No
N161811	latifolium 164	Yes	No
N161813	latifolium 165	No	No
N161815	latifolium 166	No	No
N161817	latifolium 167	No	No
N161819	latifolium 168	No	No
N161821	latifolium 169	No	No
N161441	latifolium 17	No	No
N161823	latifolium 170	No	No
N161825	latifolium 171	Yes	No
N161829	latifolium 172	Yes	No
N161831	latifolium 173	Yes	No
N161833	latifolium 174	No	No
N161837	latifolium 175	No	No
N161839	latifolium 176	No	No
N161841	latifolium 177	No	No
N160253	latifolium 178	No	No
N161843	latifolium 179	No	No
N161443	latifolium 18	No	No
N161845	latifolium 180	No	No
N161847	latifolium 181	No	No
N161849	latifolium 182	No	No
N161851	latifolium 183	No	No
N160254	latifolium 184	No	No
N161853	latifolium 185	Yes	No
N161855	latifolium 186	No	No
N161857	latifolium 187	Yes	No
N161859	latifolium 188	No	No
N161427	latifolium 189	Yes	No
N161445	latifolium 19	No	No
N161401	latifolium 2	Yes	No
N161447	latifolium 20	No	No
N161448	latifolium 21	No	No
N161449	latifolium 21	No	No
N161452	latifolium 23	No	No
N161455	latifolium 24	Yes	No
N161456	latifolium 25	Yes	No
N161457	latifolium 25A	Yes	No
N161458	latifolium 26	Yes	No
N161459	latifolium 26A	Yes	No
N161460	latifolium 27	Yes	No
N161461	latifolium 27A	No	No
N161463	latifolium 27B	No	No
N161465	latifolium 28	Yes	No
N161467	latifolium 29	Yes	No
N161403	latifolium 3	Yes	No
N161469	latifolium 30	Yes	No
N161471	latifolium 31	Yes	No
N161473	latifolium 32	No	No
N161475	latifolium 33	No	No
N161479	latifolium 34	Yes	No
N161481	latifolium 35	Yes	No
N161483	latifolium 36	Yes	No
N161487	latifolium 37	Yes	No
N161489	latifolium 38	No	No
N161491	latifolium 39	No	No
N161493	latifolium 39A	Yes	No
N161405	latifolium 4	No	No
N160250	latifolium 40	No	No
N161497	latifolium 41	Yes	No
N161499	latifolium 42	Yes	No
N161501	latifolium 43	Yes	No
N161503	latifolium 43A	Yes	No
N161505	latifolium 44	Yes	No
N161507	latifolium 45	Yes	No
N161509	latifolium 46	Yes	No
N161513	latifolium 47	Yes	No
N161514	latifolium 47A	Yes	No
N161515	latifolium 48	No	No
N161516	latifolium 48A	No	No
N161521	latifolium 49	Yes	No
N161518	latifolium 49A	Yes	No
N161407	latifolium 5	Yes	No
N161525	latifolium 50	Yes	No
N161527	latifolium 51	Yes	No
N161529	latifolium 52	Yes	No
N161531	latifolium 53	Yes	No
N161533	latifolium 54	Yes	No
N161535	latifolium 55	Yes	No
N161537	latifolium 56	Yes	No
N161539	latifolium 57	No	No
N161541	latifolium 58	No	No
N161543	latifolium 59	No	No
N161545	latifolium 59A	Yes	No
N161409	latifolium 6	Yes	No
N161547	latifolium 60	No	No
N161551	latifolium 62	Yes	No
N161555	latifolium 63	No	No
N161553	latifolium 63A	Yes	No
N161556	latifolium 64	No	No
N161557	latifolium 64A	Yes	No
N161559	latifolium 65	Yes	No
N161561	latifolium 66	No	No
N161562	latifolium 67	No	No
N161563	latifolium 67A	No	No
N161564	latifolium 68	No	No
N161565	latifolium 68A	No	No
N161567	latifolium 69	Yes	No
N161411	latifolium 6A	No	No
N161413	latifolium 6B	Yes	No
N161417	latifolium 7	Yes	No
N161569	latifolium 70	Yes	No
N161571	latifolium 71	Yes	No
N161573	latifolium 72	No	No
N161577	latifolium 73	Yes	No
N161581	latifolium 74	Yes	No
N161584	latifolium 75	Yes	No
N161586	latifolium 76	Yes	No
N161588	latifolium 77	Yes	No
N161590	latifolium 78	No	No
N161592	latifolium 78A	No	No
N161594	latifolium 79	Yes	No
N161419	latifolium 8	Yes	No
N161600	latifolium 80	Yes	No
N161602	latifolium 80A	Yes	No
N161604	latifolium 81	Yes	No
N161606	latifolium 82	Yes	No
N161608	latifolium 83	Yes	No
N161610	latifolium 84	No	No
N161612	latifolium 85	Yes	No
N161614	latifolium 86	Yes	No
N161616	latifolium 87	No	No
N161617	latifolium 88	Yes	No
N161618	latifolium 88A	No	No
N161620	latifolium 89	No	No
N161420	latifolium 9	No	No
N161421	latifolium 9A	Yes	No
N161622	latifolium 90	Yes	No
N161624	latifolium 91	Yes	No
N161626	latifolium 92	Yes	No
N161628	latifolium 93	Yes	No
N161630	latifolium 94	Yes	No
N161632	latifolium 95	Yes	No
N161634	latifolium 96	No	No
N161636	latifolium 96A	Yes	No
N161637	latifolium 96B	Yes	No
N161640	latifolium 97	Yes	No
N161644	latifolium 98	Yes	No
N161647	latifolium 98A	Yes	No
N161651	latifolium 99	No	No
N161423	latifolium 9A	Yes	No
N161199	richmondii 1	No	No
N161200	richmondii 1	No	No
N161218	richmondii 10	No	No
N161220	richmondii 11	No	No
N161222	richmondii 12	No	No
N161202	richmondii 2	No	No
N161204	richmondii 3	No	No
N161206	richmondii 4	No	No
N161208	richmondii 5	No	No
N161210	richmondii 6	No	No
N161212	richmondii 7	No	No
N161213	richmondii 8	No	No
N161214	richmondii 8	No	No
N161216	richmondii 9	Yes	No
N161225	marie-galante 1	No	No
N161241	marie-galante 10	No	No
N161242	marie-galante 10A	No	No
N161366	marie-galante 100	No	No
N161368	marie-galante 101	No	No
N161370	marie-galante 102	No	No
N161372	marie-galante 102A	No	No
N161374	marie-galante 103A	No	No
N160229	marie-galante 104	No	No
N160230	marie-galante 104A	No	No
N160231	marie-galante 106	No	No
N160232	marie-galante 106A	No	No
N160234	marie-galante 107	No	No
N160238	marie-galante 108	No	No
N161375	marie-galante 108A	No	No
N161376	marie-galante 108B	No	No
N160240	marie-galante 109	No	No
N160241	marie-galante 109A	No	No
N161243	marie-galante 10B	No	No
N161245	marie-galante 11	Yes	No
N161378	marie-galante 110	Yes	No
N160242	marie-galante 110A	No	No
N160243	marie-galante 110B	Yes	No
N161380	marie-galante 110C	No	No
N160244	marie-galante 111	No	No
N160245	marie-galante 112	No	No
N160246	marie-galante 113	No	No
N160248	marie-galante 114	No	No
N161382	marie-galante 115	No	No
N161383	marie-galante 116	Yes	No
N161384	marie-galante 116A	Yes	No
N161387	marie-galante 116B	No	No
N161391	marie-galante 116C	No	No
N161393	marie-galante 117	No	No
N161395	marie-galante 118	No	No
N161397	marie-galante 119	No	No
N161247	marie-galante 11A	Yes	No
N161250	marie-galante 11B	No	No
N161252	marie-galante 12	Yes	No
N161254	marie-galante 13	No	No
N161256	marie-galante 13A	No	No
N160164	marie-galante 14	No	No
N160165	marie-galante 14A	No	No
N160166	marie-galante 16	Yes	No
N160168	marie-galante 16A	No	No
N161257	marie-galante 17	No	No
N160169	marie-galante 19	No	No
N161226	marie-galante 2	No	No
N161227	marie-galante 2A	No	No
N160172	marie-galante 20	No	No
N160173	marie-galante 22	No	No
N160175	marie-galante 23	No	No
N160176	marie-galante 23A	No	No
N161258	marie-galante 25	No	No
N161259	marie-galante 25A	No	No
N161261	marie-galante 26	No	No
N161262	marie-galante 26A	No	No
N160177	marie-galante 26B	No	No
N160179	marie-galante 28	No	No
N161229	marie-galante 2B	No	No
N161231	marie-galante 3	Yes	No
N160180	marie-galante 30	No	No
N160181	marie-galante 30A	No	No
N160183	marie-galante 33	No	No
N160185	marie-galante 34	No	No
N160187	marie-galante 35	No	No
N160188	marie-galante 36	No	No
N161264	marie-galante 38	No	No
N160190	marie-galante 39	No	No
N160191	marie-galante 39A	No	No
N161233	marie-galante 4	No	No
N160193	marie-galante 40	No	No
N160194	marie-galante 40A	No	No
N161265	marie-galante 40B	No	No
N161266	marie-galante 40C	No	No
N161268	marie-galante 41	No	No
N161270	marie-galante 42	No	No
N160195	marie-galante 43	No	No
N160197	marie-galante 44	No	No
N161272	marie-galante 45	No	No
N161273	marie-galante 45A	No	No
N161275	marie-galante 46	No	No
N161277	marie-galante 48	No	No
N161279	marie-galante 49	No	No
N161281	marie-galante 50	No	No
N161283	marie-galante 51	No	No
N161285	marie-galante 51A	No	No
N160199	marie-galante 52	No	No
N160200	marie-galante 52A	No	No
N161288	marie-galante 52B	No	No
N161290	marie-galante 54	No	No
N160204	marie-galante 56	Yes	No
N161292	marie-galante 57	No	No
N160205	marie-galante 58	Yes	No
N160207	marie-galante 59	No	No
N161234	marie-galante 6	No	No
N161235	marie-galante 6A	No	No
N161293	marie-galante 60	Yes	No
N161294	marie-galante 60A	No	No
N161297	marie-galante 62A	Yes	No
N161298	marie-galante 64	Yes	No
N161299	marie-galante 64A	Yes	No
N161300	marie-galante 65	Yes	No
N161302	marie-galante 66	No	No
N161304	marie-galante 66A	No	No
N160208	marie-galante 67	No	No
N161305	marie-galante 69	Yes	No
N161306	marie-galante 69A	No	No
N161238	marie-galante 7	Yes	No
N160209	marie-galante 70	No	No
N161308	marie-galante 71	No	No
N161310	marie-galante 72	Yes	No
N160210	marie-galante 72A	No	No
N161312	marie-galante 73	No	No
N161313	marie-galante 73A	No	No
N161315	marie-galante 73B	No	No
N161318	marie-galante 74	No	No
N161320	marie-galante 75	Yes	No
N161322	marie-galante 76	No	No
N160211	marie-galante 76B	Yes	No
N161328	marie-galante 76C	No	No
N161329	marie-galante 77	No	No
N161330	marie-galante 77A	No	No
N160212	marie-galante 79	Yes	No
N161239	marie-galante 8	No	No
N161240	marie-galante 8A	No	No
N160161	marie-galante 8B	No	No
N161333	marie-galante 81A	No	No
N160214	marie-galante 83	Yes	No
N161335	marie-galante 84	No	No
N161337	marie-galante 85	No	No
N161339	marie-galante 85A	No	No
N161342	marie-galante 85B	No	Yes
N160215	marie-galante 86	No	No
N161344	marie-galante 86A	No	No
N160216	marie-galante 86B	No	No
N161345	marie-galante 86C	No	No
N161346	marie-galante 86D	No	No
N161347	marie-galante 86E	Yes	No
N161348	marie-galante 87	No	No
N161350	marie-galante 88	No	No
N160217	marie-galante 88A	No	No
N161352	marie-galante 89	No	No
N161353	marie-galante 89A	No	No
N160162	marie-galante 9	No	No
N160163	marie-galante 9A	No	No
N160218	marie-galante 91	No	No
N160219	marie-galante 91A	No	No
N161358	marie-galante 91B	No	No
N160220	marie-galante 93	No	No
N160221	marie-galante 93A	No	No
N160222	marie-galante 94	No	No
N161360	marie-galante 94A	No	No
N161362	marie-galante 95	No	No
N160223	marie-galante 96	No	No
N160224	marie-galante 96A	No	No
N160226	marie-galante 97	No	No
N161364	marie-galante 98	No	No
N160228	marie-galante 99	No	No
N160152	morrilli 1	No	No
N161099	morrilli 10	No	No
N161101	morrilli 11	No	No
N161104	morrilli 11A	No	No
N161105	morrilli 11B	No	No
N161106	morrilli 12	No	No
N161108	morrilli 13	No	No
N161109	morrilli 13A	No	No
N161113	morrilli 14A	No	No
N161115	morrilli 15	No	No
N161119	morrilli 16	No	No
N161121	morrilli 17	No	No
N161123	morrilli 18	No	No
N161125	morrilli 19	No	No
N161127	morrilli 19A	No	No
N161084	morrilli 2	Yes	No
N161131	morrilli 21	No	No
N161132	morrilli 22	No	No
N161133	morrilli 22A	No	No
N161135	morrilli 23	No	No
N161137	morrilli 24	Yes	No
N161139	morrilli 25	Yes	No
N161141	morrilli 26	Yes	No
N160156	morrilli 27	No	No
N161142	morrilli 28	No	No
N161143	morrilli 28A	No	No
N161145	morrilli 29	No	No
N161085	morrilli 3	No	No
N161086	morrilli 3A	No	No
N161147	morrilli 30	No	No
N161149	morrilli 31	No	No
N161151	morrilli 32	No	No
N161153	morrilli 33	No	No
N161155	morrilli 34	No	No
N161157	morrilli 35	No	No
N161159	morrilli 36	No	No
N161161	morrilli 37	No	No
N161164	morrilli 39	No	No
N161165	morrilli 39A	No	No
N160154	morrilli 4	No	No
N161167	morrilli 40	No	No
N161169	morrilli 41	No	No
N161171	morrilli 42	No	No
N161173	morrilli 43	No	No
N161174	morrilli 44	No	No
N161177	morrilli 44A	No	No
N161179	morrilli 45	No	No
N160159	morrilli 46	No	No
N161087	morrilli 5	No	No
N161088	morrilli 5A	No	No
N161089	morrilli 6	No	No
N161090	morrilli 6A	No	No
N161091	morrilli 7	No	No
N161092	morrilli 7A	No	No
N161095	morrilli 8	No	No
N161097	morrilli 9	No	No
N161875	palmeri 10	No	No
N161876	palmeri 11	Yes	No
N161877	palmeri 11A	No	No
N161878	palmeri 12	No	No
N161879	palmeri 12A	No	No
N161861	palmeri 3	No	No
N161863	palmeri 4	No	No
N161865	palmeri 5	Yes	No
N161867	palmeri 7	No	No
N161871	palmeri 8	No	No
N161872	palmeri 9	No	No
N161873	palmeri 9A	No	No
N161903	palmeri 111	No	No
N161904	palmeri 154	No	No
N161907	palmeri 154A	No	No
N161908	palmeri 208	Yes	No
N161901	palmeri 98	No	No
N161899	palmeri 103	No	No
N161900	palmeri 103A	No	No
N161884	palmeri 15	Yes	No
N161885	palmeri 30	No	No
N161887	palmeri 31	Yes	No
N161889	palmeri 31A	No	No
N161890	palmeri 32	No	No
N161891	palmeri 32A	No	No
N161893	palmeri 37	No	No
N161894	palmeri 37A	No	No
N161881	palmeri 5A	No	No
N161896	palmeri 78	No	No
N161897	palmeri 80	No	No
N161898	palmeri 80A	No	No
N161909	palmeri 80B	No	No
N161910	palmeri 80C	No	No
N161882	palmeri 6	Yes	No
N161180	yucatanense 1	No	No
N161181	yucatanense 1A	No	No
N161182	yucatanense 1B	No	No
N160255	yucatanense 11	No	No
N161184	yucatanense 2	No	No
N161186	yucatanense 3	No	No
N161188	yucatanense 5	No	No
N161190	yucatanense 5A	No	No
N161191	yucatanense 5B	Yes	No
N161193	yucatanense 5C	No	No
N161195	yucatanense 6	Yes	No
N161197	yucatanense 6A	No	No
Reg. No.: Accession number of the samples from national wild cotton nursery

## Sheet: Table S9
Table S9 The 374 G. barbadense accessions used in marker assay.
Germplasm Name	Geographical Origin	Phenotype	Reg. No.	8-bp deletion in Dt	Splice site mutation in Dt	1783-bp deletion in At
265	Yunnan, China	normal	M210249	Yes	Yes	No
627	Yunnan, China	normal	M210250	Yes	Yes	No
4092	Jiangsu, China	normal	M210053	Yes	Yes	No
4394	Uzbekistan	normal	M210474	Yes	Yes	No
4401	Uzbekistan	normal	M210477	Yes	Yes	No
07017	Russia	normal	-	Yes	Yes	No
7045	Jiangsu, China	normal	M210545	Yes	Yes	No
7076	Jiangsu, China	normal	M210293	Yes	Yes	No
78-10	Yunnan, China	normal	-	Yes	Yes	No
90198	Uzbekistan	normal	M210494	Yes	Yes	No
0 8555-37-1	Unknown	normal	M210337	Yes	Yes	No
01348 из Рахура	Azerbaijan	normal	-	Yes	Yes	No
10T-7-1	Kyrghyzstan	normal	M210312	Yes	Yes	No
2365-В	Uzbekistan	normal	M210063	Yes	Yes	No
2И3	Uzbekistan	normal	M210463	Yes	Yes	No
3169-И	Turkmenistan	normal	M210857	Yes	Yes	No
3-79	USA	normal	M210629	Yes	Yes	No
4408 from Nubari	Tajikistan	normal	M210904	Yes	Yes	No
4844-I	Turkmenistan	normal	M210697	Yes	Yes	No
4932-8704U	Jiangsu, China	normal	M210544	Yes	Yes	No
5010-В(1)	Uzbekistan	normal	M210064	Yes	Yes	No
504-Ｂ	Tajikistan	normal	M210465	Yes	Yes	No
504-И	Turkmenistan	normal	M210204	Yes	Yes	No
5320-В	Tajikistan	normal	M210206	Yes	Yes	No
547/16	Unknown	normal	M210864	Yes	Yes	No
5476-И(5476依)	Turkmenistan	normal	M210060	Yes	Yes	No
5536-Fu	Tajikistan	normal	M210480	Yes	Yes	No
5904-И(5904依)	Turkmenistan	normal	M210059	Yes	Yes	No
6249-В	Tajikistan	normal	M210207	Yes	Yes	No
65-3028	Jiangsu, China	normal	M210418	Yes	Yes	No
65-3040	Jiangsu, China	normal	M210419	Yes	Yes	No
65-3077-5	Jiangsu, China	normal	M210290	Yes	Yes	No
6808B	Tajikistan	normal	M210767	Yes	Yes	No
72-69	Xinjiang,China	normal	M210439	Yes	Yes	No
7318-В	Tajikistan	normal	M210833	Yes	Yes	No
73-56	Yunnan, China	normal	M210247	Yes	Yes	No
75-34	Yunnan, China	normal	-	Yes	Yes	No
76-53	Yunnan, China	normal	-	Yes	Yes	No
76-76	Yunnan, China	normal	-	Yes	Yes	No
77-144	Yunnan, China	normal	-	Yes	Yes	No
77-49	Yunnan, China	normal	-	Yes	Yes	No
78-32	Yunnan, China	normal	-	Yes	Yes	No
78-48	Yunnan, China	normal	-	Yes	Yes	No
7990 VIR7938	Turkmenistan	normal	M210367	Yes	Yes	No
80E1409-12	Jiangsu, China	normal	M210375	Yes	Yes	No
8596 I	Turkmenistan	normal	M210831	Yes	Yes	No
8763-Yi	Turkmenistan	normal	M210486	Yes	Yes	No
8945-И	Turkmenistan	normal	M210862	Yes	Yes	No
8981-И(8981依)	Turkmenistan	normal	M210061	Yes	Yes	No
9041-Yi	Turkmenistan	normal	M210488	Yes	Yes	No
9078N	Turkmenistan	normal	M210057	Yes	Yes	No
910-N	Turkmenistan	normal	M210466	Yes	Yes	No
9122-И(9122依)	Turkmenistan	normal	M210062	Yes	Yes	No
9143-I	Turkmenistan	normal	M210705	Yes	Yes	No
9148-I	Turkmenistan	normal	M210903	Yes	Yes	No
9155-I	Turkmenistan	normal	M210707	Yes	Yes	No
9182 I	Turkmenistan	normal	M210815	Yes	Yes	No
9183-I	Turkmenistan	normal	M210708	Yes	Yes	No
9280 I	Turkmenistan	normal	M210819	Yes	Yes	No
9660 I	Turkmenistan	normal	M210818	Yes	Yes	No
9723 VIR7985	Turkmenistan	normal	M210786	Yes	Yes	No
9732 VIR7442-1	Turkmenistan	normal	M210766	Yes	Yes	No
9899 I	Turkmenistan	normal	M210803	Yes	Yes	No
9902 VIR7648	Turkmenistan	normal	M210790	Yes	Yes	No
9905 VIR7649-1	Turkmenistan	normal	M210834	Yes	Yes	No
Ⅱ15-3443	Jiangsu, China	normal	M210410	Yes	Yes	No
Ⅱ15-3459	Jiangsu, China	normal	M210412	Yes	Yes	No
Ⅱ15-3460	Jiangsu, China	normal	M210413	Yes	Yes	No
Ⅱ15-3493	Jiangsu, China	normal	M210415	Yes	Yes	No
Ⅱ15-3499	Jiangsu, China	normal	M210046	Yes	Yes	No
Aijichangrongmian	Egypt	normal	M210192	Yes	Yes	No
Aimian-3	Egypt	normal	M210193	Yes	Yes	No
Aken-324	Xinjiang,China	normal	M210271	Yes	Yes	No
Aken-3836	Xinjiang,China	normal	M210134	Yes	Yes	No
Aken-4215	Xinjiang,China	normal	M210136	Yes	Yes	No
Aken-86430	Xinjiang,China	normal	M210140	Yes	Yes	No
Aken-88346	Xinjiang,China	normal	M210141	Yes	Yes	No
Amon	India	normal	M210780	Yes	Yes	No
Amsak	Pakistan	normal	M210711	Yes	Yes	No
Anesak	Pakistan	normal	M210781	Yes	Yes	No
Antiguahaidaomian	Antigua	normal	M210078	Yes	Yes	No
Aodaliya	Australia	normal	M210561	Yes	Yes	No
Ash-115-B	Turkmenistan	normal	M210660	Yes	Yes	No
Ash-137-B-1	Turkmenistan	normal	M210880	Yes	Yes	No
Ash-238-B	Turkmenistan	normal	M210566	Yes	Yes	No
Ash-248	Turkmenistan	normal	M210816	Yes	Yes	No
Ash-430	Turkmenistan	normal	M210838	Yes	Yes	No
Ash8(AⅢ-8)	Turkmenistan	normal	M210461	Yes	Yes	No
Ashgabad-54	Turkmenistan	normal	M210687	Yes	Yes	No
Ashgabad-58	Turkmenistan	normal	M210760	Yes	Yes	No
Ashmouni-	Egypt	normal	M210512	Yes	Yes	No
Ba-3116	Xinjiang,China	normal	M210229	Yes	Yes	No
Ba-3119	Xinjiang,China	normal	M210022	Yes	Yes	No
Ba-4055-8	Xinjiang,China	normal	M210382	Yes	Yes	No
Bahtim185	Egypt	normal	M210500	Yes	Yes	No
Bamala	Pakistan	normal	M210498	Yes	Yes	No
BAR 14/25	Sudan	normal	M210712	Yes	Yes	No
Baracat	Sudan	normal	M210682	Yes	Yes	No
Bayichangrong	Egypt	normal	M210395	Yes	Yes	No
Bazhou-266	Xinjiang,China	normal	M210115	Yes	Yes	No
Bazhou-4150	Xinjiang,China	normal	-	Yes	Yes	No
Bazhou-4259	Xinjiang,China	normal	M210118	Yes	Yes	No
Bazhou-47-65	Xinjiang,China	normal	M210119	Yes	Yes	No
Bazhou-873112	Xinjiang,China	normal	M210261	Yes	Yes	No
BLZR14/36	Sudan	normal	M210839	Yes	Yes	No
Buhara 2TNV	Uzbekistan	normal	M210663	Yes	Yes	No
Buhara-2	Uzbekistan	normal	M210714	Yes	Yes	No
C3761	Uzbekistan	normal	M210228	Yes	Yes	No
C-6022-21	Uzbekistan	normal	M210253	Yes	Yes	No
Carnak1038	Peru	normal	M210814	Yes	Yes	No
Chang-4923	Shanghai, China	normal	M210251	Yes	Yes	No
Changrong-12	Yunnan, China	normal	M210239	Yes	Yes	No
Changrong-3	Yunnan, China	normal	M210238	Yes	Yes	No
Changrong-5	Xinjiang,China	normal	M210124	Yes	Yes	No
Changrongmian-605	Shanghai, China	normal	M210033	Yes	Yes	No
Chaojijiaochangrongmian	Xinjiang,China	normal	M210262	Yes	Yes	No
CNH-64-85	Peru	normal	M210715	Yes	Yes	No
CNH-83-69	Peru	normal	M210716	Yes	Yes	No
Da-16Suan-41	Yunnan, China	normal	M210234	Yes	Yes	No
Da-26xuan-57	Yunnan, China	normal	M210235	Yes	Yes	No
Da-35	Yunnan, China	normal	M210314	Yes	Yes	No
Dandara	Egypt	normal	M210031	Yes	Yes	No
Dandara 424	Egypt	normal	M210514	Yes	Yes	No
Daxuan-71	Yunnan, China	normal	M210236	Yes	Yes	No
DIMD67	Syria	normal	M210573	Yes	Yes	No
Dingyehong	Xinjiang,China	normal	M210533	Yes	Yes	No
DJ07-136	Xinjiang,China	normal	M210842	Yes	Yes	No
DJ9237	Xinjiang,China	normal	M210849	Yes	Yes	No
E24-3360	Jiangsu, China	normal	M210435	Yes	Yes	No
E24-3389	Jiangsu, China	normal	M210437	Yes	Yes	No
E24-3583	Jiangsu, China	normal	M210286	Yes	Yes	No
E24-3587	Jiangsu, China	normal	M210040	Yes	Yes	No
EI.Caydi	Venezuela	normal	M210721	Yes	Yes	No
FB-20	Uzbekistan	normal	M210043	Yes	Yes	No
FB41/31 Giza 7HW131	Egypt	normal	-	Yes	Yes	No
Gejiubaohehaidaomian-1	Yunnan, China	normal	-	Yes	Yes	No
Gejiubaohehaidaomian-2	Yunnan, China	normal	-	Yes	Yes	No
Giza1	Egypt	normal	M210176	Yes	Yes	No
Giza2	Egypt	normal	M210177	Yes	Yes	No
Giza29	Egypt	normal	M210632	Yes	Yes	No
Giza30	Egypt	normal	M210009	Yes	Yes	No
Giza36	Egypt	normal	M210010	Yes	Yes	No
Giza45	Egypt	normal	M210011	Yes	Yes	No
Giza47	Egypt	normal	M210503	Yes	Yes	No
Giza67	Egypt	normal	M210013	Yes	Yes	No
Giza69-CN202	Egypt	normal	M210015	Yes	Yes	No
Giza7	Egypt	normal	M210343	Yes	Yes	No
Giza70	Egypt	normal	M210016	Yes	Yes	No
Giza75	Egypt	normal	M210017	Yes	Yes	No
Giza77	Egypt	normal	M210018	Yes	Yes	No
Giza80	Egypt	normal	M210070	Yes	Yes	No
Giza83	Egypt	normal	M210222	Yes	Yes	No
Giza-88-1	Egypt	normal	M210275	Yes	Yes	No
Guanghai-2	Guangdong, China	normal	M210365	Yes	Yes	No
Guanghai-63-5	Guangdong, China	normal	M210026	Yes	Yes	No
Hai-1	Henan, China	normal	M210074	Yes	Yes	No
Hai-66-170	Xinjiang,China	normal	M210546	Yes	Yes	No
Hai-7124	Xinjiang,China	normal	M210054	Yes	Yes	No
Hai-92-138	Xinjiang,China	normal	M210273	Yes	Yes	No
Haifu-9	Xinjiang,China	normal	M210534	Yes	Yes	No
Hindi VIR1574	Egypt	normal	M210866	Yes	Yes	No
Honghai	Hebei, China	normal	M210001	Yes	Yes	No
II15-3428	Jiangsu, China	normal	M210575	Yes	Yes	No
II15-3506	Jiangsu, China	normal	M210578	Yes	Yes	No
Ji-92-113	Hebei, China	normal	M210257	Yes	Yes	No
Jiangchenghongjiangmian-2	Yunnan, China	normal	-	Yes	Yes	No
Jiangsuchangrongmian	Jiangsu, China	normal	M210130	Yes	Yes	No
Ji-B91-41	Hebei, China	normal	-	Yes	Yes	No
Ji-B91-42	Hebei, China	normal	M210087	Yes	Yes	No
Jijiaohaidaomian	Uzbekistan	normal	M210338	Yes	Yes	No
Jingchengjiahemian-3	Yunnan, China	normal	-	Yes	Yes	No
Jinpingmanhaomian-1	Yunnan, China	normal	-	Yes	Yes	No
Jinpingmengqiaomian-2	Yunnan, China	normal	-	Yes	Yes	No
Jinpingmengqiaomian-3	Yunnan, China	normal	-	Yes	Yes	No
Junhai-1	Xinjiang,China	normal	M210073	Yes	Yes	No
K-7201	Xinjiang,China	normal	M210550	Yes	Yes	No
Karnak	Egypt	normal	M210501	Yes	Yes	No
Karnak-55	Egypt	normal	M210034	Yes	Yes	No
Kesitelan	Unknown	normal	M210282	Yes	Yes	No
Kongque-200	Xinjiang,China	normal	M210226	Yes	Yes	No
Kuken-91-255	Xinjiang,China	normal	M210258	Yes	Yes	No
Kuken-93-562	Xinjiang,China	normal	M210259	Yes	Yes	No
L-1611 Mit-Afifi	Uzbekistan	normal	M210728	Yes	Yes	No
L-1780	Turkmenistan	normal	M210729	Yes	Yes	No
L-3398	Jiangsu, China	normal	M210041	Yes	Yes	No
L3402	Unknown	normal	M210574	Yes	Yes	No
L-4003×9608 I	Turkmenistan	normal	M210827	Yes	Yes	No
L-7006	Turkmenistan	normal	M210822	Yes	Yes	No
L-7007	Turkmenistan	normal	M210679	Yes	Yes	No
L-8005	Turkmenistan	normal	M210824	Yes	Yes	No
L-8007	Turkmenistan	normal	M210656	Yes	Yes	No
Laidefuajin	Uzbekistan	normal	M210460	Yes	Yes	No
Lancanghuiminmian-2	Yunnan, China	normal	-	Yes	Yes	No
Lancanghuiminmian-4	Yunnan, China	normal	-	Yes	Yes	No
Lancanghuiminmian-5	Yunnan, China	normal	-	Yes	Yes	No
Line-7013	Turkmenistan	normal	M210650	Yes	Yes	No
Local cotton	Egypt	normal	-	Yes	Yes	No
Longchuanlongbamian-2	Yunnan, China	normal	-	Yes	Yes	No
L-ST-7602-1	Uzbekistan	normal	M210872	Yes	Yes	No
Luosaiya	Unknown	normal	-	Yes	Yes	No
Luosaiya	Albania	normal	M210037	Yes	Yes	No
Luosaiya	Albania	normal	M210515	Yes	Yes	No
Luosaiya-1	Albania	normal	M210637	Yes	Yes	No
Lushinie	Albania	normal	M210032	Yes	Yes	No
Maorad	Pakistan	normal	M210905	Yes	Yes	No
MCU-8	India	normal	M210736	Yes	Yes	No
Menghaigelanghemian-1	Yunnan, China	normal	-	Yes	Yes	No
Menghaixidingmian-3	Yunnan, China	normal	-	Yes	Yes	No
Menglianfuyanmian	Yunnan, China	normal	-	Yes	Yes	No
Mengliangongxinmian-2	Yunnan, China	normal	-	Yes	Yes	No
Mengliangongxinmian-4	Yunnan, China	normal	-	Yes	Yes	No
Menonfi	Egypt	normal	-	Yes	Yes	No
Menoufi-	Egypt	normal	M210505	Yes	Yes	No
Mi-10	Shanghai, China	normal	M210243	Yes	Yes	No
Milumian	Peru	normal	-	Yes	Yes	No
Mo-1431	Xinjiang,China	normal	M210227	Yes	Yes	No
Mo-1431	Mexico	normal	-	Yes	Yes	No
MOC1	Xinjiang,China	normal	M210535	Yes	Yes	No
Mojiangjingxingmian	Yunnan, China	normal	-	Yes	Yes	No
Moluogehaidaomian	Morocco	normal	M210297	Yes	Yes	No
N 23from Ashmoui	Tajikistan	normal	-	Yes	Yes	No
Pajarito	Venezuela	normal	M210739	Yes	Yes	No
Palmyra Allepoto	Pakistan	normal	M210740	Yes	Yes	No
Pima 1	USA	normal	M210216	Yes	Yes	No
Pima 170(06989)-1	USA	normal	M210860	Yes	Yes	No
Pima 30-76	USA	normal	M210742	Yes	Yes	No
Pima 5	USA	normal	M210442	Yes	Yes	No
Pima 6	USA	normal	M210169	Yes	Yes	No
Pima 67	USA	normal	M210384	Yes	Yes	No
Pima 67 Selection CRA	Morocco	normal	-	Yes	Yes	No
Pima 79-106	USA	normal	M210171	Yes	Yes	No
Pima Peruano	USA	normal	M210744	Yes	Yes	No
Pima S-1	USA	normal	M210256	Yes	Yes	No
Pima S-2	USA	normal	-	Yes	Yes	No
Pima S-2	USA	normal	M210342	Yes	Yes	No
Pima S-3	USA	normal	M210029	Yes	Yes	No
Pima S-4	USA	normal	M210497	Yes	Yes	No
Pima S-5	USA	normal	M210746	Yes	Yes	No
Pima Selection CRA	USA	normal	M210756	Yes	Yes	No
Pima-2	USA	normal	M210873	Yes	Yes	No
Pingyuan-1	Guangdong, China	normal	-	Yes	Yes	No
Qarshi 2	Uzbekistan	normal	M210859	Yes	Yes	No
Rermez-9	Uzbekistan	normal	M210754	Yes	Yes	No
S-1336	Uzbekistan	normal	-	Yes	Yes	No
S-6034	Uzbekistan	normal	M210802	Yes	Yes	No
S-6038	Uzbekistan	normal	M210353	Yes	Yes	No
Sakel	Egypt	normal	M210363	Yes	Yes	No
Sakha 11	Egypt	normal	M210867	Yes	Yes	No
Sakha 3	Egypt	normal	-	Yes	Yes	No
Sakha 7-1	Egypt	normal	M210865	Yes	Yes	No
Sea Island	West Indies	normal	-	Yes	Yes	No
Sharaf	Tajikistan	normal	M210806	Yes	Yes	No
Shengli-1	Xinjiang,China	normal	M210326	Yes	Yes	No
Shidianmian	Yunnan, China	normal	-	Yes	Yes	No
Shihezi-V4-2	Xinjiang,China	normal	M210125	Yes	Yes	No
Si-352	Uzbekistan	normal	M210280	Yes	Yes	No
Si-6015	Uzbekistan	normal	M210452	Yes	Yes	No
Si-6022	Uzbekistan	normal	M210456	Yes	Yes	No
Si-6024	Uzbekistan	normal	M210458	Yes	Yes	No
Si-6249-2	Uzbekistan	normal	M210174	Yes	Yes	No
Sibruk Egyptian	Egypt	normal	M210748	Yes	Yes	No
Sibruk Egyptian	Egypt	normal	136570	Yes	Yes	No
SOVIN	USA	normal	M210044	Yes	Yes	No
sp.pajarito selvester.T	Venezuela	normal	M210749	Yes	Yes	No
Sudanchangrongmian	Sudan	normal	M210320	Yes	Yes	No
Sulian-1241	Uzbekistan	normal	-	Yes	Yes	No
Sulian-1243	Uzbekistan	normal	M210370	Yes	Yes	No
Sulian-1243	Uzbekistan	normal	-	Yes	Yes	No
Sulian-1248	Uzbekistan	normal	-	Yes	Yes	No
Sulian-2525	Uzbekistan	normal	-	Yes	Yes	No
Sulian-4294	Uzbekistan	normal	-	Yes	Yes	No
Sulian-4314	Uzbekistan	normal	-	Yes	Yes	No
Sulian-787	Uzbekistan	normal	-	Yes	Yes	No
Sulian-7871-И	Turkmenistan	normal	M210278	Yes	Yes	No
Sulian-9943	Uzbekistan	normal	-	Yes	Yes	No
Sulian-9983yi	Turkmenistan	normal	-	Yes	Yes	No
Sulian-B154	Uzbekistan	normal	M210107	Yes	Yes	No
Sulian-B27	Uzbekistan	normal	M210109	Yes	Yes	No
Sulian-B51	Uzbekistan	normal	M210110	Yes	Yes	No
Sulian-B52	Uzbekistan	normal	M210379	Yes	Yes	No
Sulian-B53	Uzbekistan	normal	M210091	Yes	Yes	No
Sulian-B8914	Uzbekistan	normal	M210006	Yes	Yes	No
Sulian-K101	Uzbekistan	normal	M210186	Yes	Yes	No
Sulian-K12	Uzbekistan	normal	M210281	Yes	Yes	No
Suyishanmu	Xinjiang,China	normal	M210182	Yes	Yes	No
Tadjikistan	Tajikistan	normal	M210339	Yes	Yes	No
Tadla 2	Morocco	normal	-	Yes	Yes	No
Tanguis	Peru	normal	M210752	Yes	Yes	No
Termez 16	Uzbekistan	normal	M210681	Yes	Yes	No
Termez 31	Uzbekistan	normal	M210828	Yes	Yes	No
Tieermosi	Uzbekistan	normal	M210191	Yes	Yes	No
Tu-73-14	Xinjiang,China	normal	M210520	Yes	Yes	No
Tu-75-6	Xinjiang,China	normal	M210518	Yes	Yes	No
Tu-76-94	Xinjiang,China	normal	M210524	Yes	Yes	No
Tu-78-184	Xinjiang,China	normal	M210527	Yes	Yes	No
Tuhai-1	Xinjiang,China	normal	M210425	Yes	Yes	No
Tuhai-2	Xinjiang,China	normal	M210030	Yes	Yes	No
V6-2	Xinjiang,China	normal	M210042	Yes	Yes	No
VIR 125-TV	Uzbekistan	normal	M210874	Yes	Yes	No
VIR-16TV	Uzbekistan	normal	M210677	Yes	Yes	No
VIR-17DV-4s	Uzbekistan	normal	M210653	Yes	Yes	No
VIR-17TV	Uzbekistan	normal	M210676	Yes	Yes	No
VIR-29TV	Uzbekistan	normal	M210651	Yes	Yes	No
VIR-36TV-1	Uzbekistan	normal	M210792	Yes	Yes	No
VIR-43TV-1	Uzbekistan	normal	M210787	Yes	Yes	No
VIR-44TV-1	Uzbekistan	normal	M210675	Yes	Yes	No
VIR-4TV	Uzbekistan	normal	M210669	Yes	Yes	No
VIR-53TV	Uzbekistan	normal	M210799	Yes	Yes	No
VIR-55TV	Uzbekistan	normal	M210331	Yes	Yes	No
VIR-59TV-1	Uzbekistan	normal	M210795	Yes	Yes	No
VIR-75TV	Uzbekistan	normal	M210654	Yes	Yes	No
VIR-88TV	Uzbekistan	normal	M210346	Yes	Yes	No
Wild Buake	Africa	normal	M210649	Yes	Yes	No
Wuzibiekehaidaomian	Uzbekistan	normal	M210565	Yes	Yes	No
Xiao-8501	Hubei, China	normal	M210584	Yes	Yes	No
Xinhai-10	Xinjiang,China	normal	M210517	Yes	Yes	No
Xinhai-11	Xinjiang,China	normal	M210359	Yes	Yes	No
Xinhai-12	Xinjiang,China	normal	M210284	Yes	Yes	No
Xinhai-15	Xinjiang,China	normal	M210268	Yes	Yes	No
Xinhai-16	Xinjiang,China	normal	M210263	Yes	Yes	No
Xinhai-17	Xinjiang,China	normal	M210269	Yes	Yes	No
Xinhai-18	Xinjiang,China	normal	M210270	Yes	Yes	No
Xinhai-19	Xinjiang,China	normal	M210639	Yes	Yes	No
Xinhai-20	Xinjiang,China	normal	M210627	Yes	Yes	No
Xinhai-21	Xinjiang,China	normal	M210624	Yes	Yes	No
Xinhai-22	Xinjiang,China	normal	M210640	Yes	Yes	No
Xinhai-23	Xinjiang,China	normal	M210641	Yes	Yes	No
Xinhai-24	Xinjiang,China	normal	M210626	Yes	Yes	No
Xinhai-25	Xinjiang,China	normal	M210625	Yes	Yes	No
Xinhai-26	Xinjiang,China	normal	M210642	Yes	Yes	No
Xinhai-26	Xinjiang,China	normal	M210847	Yes	Yes	No
Xinhai-29	Xinjiang,China	normal	M210643	Yes	Yes	No
Xinhai-3	Xinjiang,China	normal	M210076	Yes	Yes	No
Xinhai-32	Xinjiang,China	normal	M210848	Yes	Yes	No
Xinhai-33	Xinjiang,China	normal	M210850	Yes	Yes	No
Xinhai-36	Xinjiang,China	normal	-	Yes	Yes	No
Xinhai-37	Xinjiang,China	normal	M210877	Yes	Yes	No
Xinhai-4	Xinjiang,China	normal	M210538	Yes	Yes	No
Xinhai-41	Xinjiang,China	normal	M210878	Yes	Yes	No
Xinhai-5	Xinjiang,China	normal	M210539	Yes	Yes	No
Xinhai-6	Xinjiang,China	normal	M210071	Yes	Yes	No
Xinhai-7	Xinjiang,China	normal	M210072	Yes	Yes	No
Xinhai-8	Xinjiang,China	normal	M210283	Yes	Yes	No
Xinhai-9	Xinjiang,China	normal	M210638	Yes	Yes	No
Xinhaimian	Xinjiang,China	normal	M210407	Yes	Yes	No
Xinku-90009	Xinjiang,China	normal	M210151	Yes	Yes	No
Xinku-90062	Xinjiang,China	normal	M210152	Yes	Yes	No
Xinku-90085	Xinjiang,China	normal	M210155	Yes	Yes	No
Xinku-90092	Xinjiang,China	normal	M210157	Yes	Yes	No
Xinku-90236	Xinjiang,China	normal	M210163	Yes	Yes	No
Xinku-K106	Xinjiang,China	normal	M210264	Yes	Yes	No
Xinku-K213	Xinjiang,China	normal	M210266	Yes	Yes	No
Xinku-K4102	Xinjiang,China	normal	M210267	Yes	Yes	No
Xiyinduhaidaomian	Syria	normal	M210035	Yes	Yes	No
Xuliyachangrongmian	Syria	normal	M210189	Yes	Yes	No
Yanowitch	Egypt	normal	M210755	Yes	Yes	No
Yi24-3386	Uzbekistan	normal	M210242	Yes	Yes	No
Yinzi-6022	Jiangsu, China	normal	M210298	Yes	Yes	No
Yue-51-1	Yunnan, China	normal	M210324	Yes	Yes	No
Yue-51-11	Yunnan, China	normal	M210397	Yes	Yes	No
Yue51-12	Yunnan, China	normal	M210399	Yes	Yes	No
Yue-51-2-42	Yunnan, China	normal	M210366	Yes	Yes	No
Yue-51-3	Yunnan, China	normal	M210328	Yes	Yes	No
Yue-61	Yunnan, China	normal	M210404	Yes	Yes	No
Yuehai-3	Xinjiang,China	normal	-	Yes	Yes	No
Yuehai-5	Xinjiang,China	normal	-	Yes	Yes	No
Yuehai-7	Xinjiang,China	normal	-	Yes	Yes	No
Yuehai-9	Xinjiang,China	normal	-	Yes	Yes	No
Yuejin-1	Yunnan, China	normal	M210329	Yes	Yes	No
Yueling-2	Yunnan, China	normal	M210341	Yes	Yes	No
Yuma Bucellier	Russia	normal	-	Yes	Yes	No
Yunnan-1	Yunnan, China	normal	M210443	Yes	Yes	No
Yunnan-2	Yunnan, China	normal	M210444	Yes	Yes	No
Zhong-239	Henan, China	normal	M210560	Yes	Yes	No
Reg. No.	Accession number of the samples from National Cotton Mediumterm Genebak at Institute of Cotton Research of CAAS

## Sheet: Table S10
Table S10 List of common differentially expressed genes between CS-B18 Vs. TM-1 and YangOB Vs. TM-1
144 transcription factors
Gene ID	Gene Type	TF Type	Chr	Start	End	Strand +/-	TM-1 Rep 1 FPKM	TM-1 Rep 2 FPKM	TM-1 Rep 3 FPKM	CS-B18 Rep 1 FPKM	CS-B18 Rep 2 FPKM	CS-B18 Rep 3 FPKM	YangOB Rep 1 FPKM	YangOB Rep 2 FPKM	YangOB Rep 3 FPKM	log2(CS-B18/TM-1)	Qvalue(TM-1-vs-CS-B18)	Pvalue(TM-1-vs-CS-B18)	log2(YangOB/TM-1)	Qvalue(TM-1-vs-YangOB)	Pvalue(TM-1-vs-YangOB)	PRG	Kegg Orthology	Nr	GO
Gohir.A02G160700	Known_gene	ABI3VP1	A02	88570076	88572065	+	1.23	1.08	3.07	0.84	1.07	0.6	0.29	1.09	1.1	-1.07065	2.22257e-07	1.20129e-07	-1.10302	1.47302e-07	4.95383e-08
Gohir.D02G003800	Known_gene	ABI3VP1	D02	270005	275880	+	1.8	1.48	1.31	0.3	0.55	0.41	0.58	0.51	0.54	-1.87152	3.74852e-28	5.64794e-29	-1.51449	3.15626e-21	4.0277e-22	Hordeum vulgare subsp. vulgare mRNA for predicted protein, complete cds, clone: NIASHv2087M16			GO:1901360//organic cyclic compound metabolic process;GO:0044260//cellular macromolecule metabolic process;GO:0018130//heterocycle biosynthetic process;GO:0006807//nitrogen compound metabolic process;GO:0010556//regulation of macromolecule biosynthetic process;GO:0008152//metabolic process;GO:0006355//regulation of transcription, DNA-templated;GO:0043170//macromolecule metabolic process;GO:001046…
Gohir.D12G068100	Known_gene	ABI3VP1	D12	12823834	12827320	-	1.97	2.21	1.95	0.66	0.95	0.51	0.56	0.7	1.27	-1.27812	1.89895e-10	7.59439e-11	-1.02389	1.28213e-07	4.27856e-08		K21554//CREB3 regulatory factor		GO:0009987//cellular process;GO:0006725//cellular aromatic compound metabolic process;GO:1903506//regulation of nucleic acid-templated transcription;GO:2000112//regulation of cellular macromolecule biosynthetic process;GO:0009059//macromolecule biosynthetic process;GO:0044271//cellular nitrogen compound biosynthetic process;GO:1901362//organic cyclic compound biosynthetic process;GO:0019438//arom…
Gohir.D13G215300	Known_gene	ABI3VP1	D13	62386232	62390891	-	8.04	8.13	7.96	0	0.22	0.16	0.03	0.04	0.03	-6.04142	0	0	-7.83993	0	0		K21554//CREB3 regulatory factor		GO:0009058//biosynthetic process;GO:0009889//regulation of biosynthetic process;GO:1903506//regulation of nucleic acid-templated transcription;GO:0050789//regulation of biological process;GO:0051252//regulation of RNA metabolic process;GO:0043170//macromolecule metabolic process;GO:1901576//organic substance biosynthetic process;GO:0071704//organic substance metabolic process;GO:0019222//regulati…
Gohir.D06G073700	Known_gene	Alfin-like	D06	14220171	14222608	-	0.89	1.13	0.87	1.8	1.93	2.66	2.27	2.12	1.93	1.15476	7.68297e-05	5.80711e-05	1.14291	0.000124143	6.51923e-05				GO:0080090//regulation of primary metabolic process;GO:0050794//regulation of cellular process;GO:0031323//regulation of cellular metabolic process;GO:2001141//regulation of RNA biosynthetic process;GO:0051171//regulation of nitrogen compound metabolic process;GO:0010556//regulation of macromolecule biosynthetic process;GO:0065007//biological regulation;GO:0060255//regulation of macromolecule met…
Gohir.A03G189400	Known_gene	AP2-EREBP	A03	106339017	106344446	+	3.2	4.76	2.97	8.62	9.78	5.94	21.86	13.28	10.57	1.17925	3.51292e-26	5.67639e-27	2.27168	4.2913e-138	7.95086e-140	Malus x domestica AP2 domain class transcription factor (AP2D43) mRNA, complete cds	K09286//EREBP-like factor		GO:0034654//nucleobase-containing compound biosynthetic process;GO:0019438//aromatic compound biosynthetic process;GO:0009987//cellular process;GO:0034641//cellular nitrogen compound metabolic process;GO:0006139//nucleobase-containing compound metabolic process;GO:1901360//organic cyclic compound metabolic process;GO:0044260//cellular macromolecule metabolic process;GO:0010467//gene expression;GO…
Gohir.A05G016200	Known_gene	AP2-EREBP	A05	1589951	1591560	+	0.93	1.4	1.65	0	0.07	0.1	0	0	0.14	-4.38776	3.28665e-15	9.20576e-16	-4.42013	3.22107e-15	5.69048e-16	Malus x domestica AP2 domain class transcription factor (AP2D43) mRNA, complete cds	K09286//EREBP-like factor;K13434//pathogenesis-related genes transcriptional activator PTI6+ko04626//Plant-pathogen interaction		GO:0034654//nucleobase-containing compound biosynthetic process;GO:0009059//macromolecule biosynthetic process;GO:0034645//cellular macromolecule biosynthetic process;GO:0018130//heterocycle biosynthetic process;GO:0044237//cellular metabolic process;GO:0044249//cellular biosynthetic process;GO:0010467//gene expression;GO:0016070//RNA metabolic process;GO:0046483//heterocycle metabolic process;GO…
Gohir.A05G189300	Known_gene	AP2-EREBP	A05	18686107	18686817	-	2.56	1.64	0.89	0.18	0.43	0.73	0.86	0.7	0.73	-1.95036	2.98691e-07	1.63901e-07	-1.16278	0.000537588	0.000320477	Malus x domestica AP2 domain class transcription factor (AP2D43) mRNA, complete cds			GO:0034641//cellular nitrogen compound metabolic process;GO:0016070//RNA metabolic process;GO:1901362//organic cyclic compound biosynthetic process;GO:0006807//nitrogen compound metabolic process;GO:0071704//organic substance metabolic process;GO:0009987//cellular process;GO:0034654//nucleobase-containing compound biosynthetic process;GO:0034645//cellular macromolecule biosynthetic process;GO:004…
Gohir.A05G204500	Known_gene	AP2-EREBP	A05	20545088	20545993	-	1.75	1.78	1.76	0.47	0.6	0.61	0.78	1	0.83	-1.63951	1.11131e-07	5.82015e-08	-1.00637	0.000327427	0.000186769	Malus x domestica AP2 domain class transcription factor (AP2D43) mRNA, complete cds			GO:0097659//nucleic acid-templated transcription;GO:0010035//response to inorganic substance;GO:0071704//organic substance metabolic process;GO:0046483//heterocycle metabolic process;GO:0044249//cellular biosynthetic process;GO:0006351//transcription, DNA-templated;GO:0006807//nitrogen compound metabolic process;GO:0009414//response to water deprivation;GO:0006725//cellular aromatic compound meta…
Gohir.A05G244600	Known_gene	AP2-EREBP	A05	26064006	26066493	+	6.61	5.71	3.82	1.18	1.46	2.04	0.89	1.26	0.82	-1.79353	1.07209e-54	7.69978e-56	-2.44802	1.94147e-81	6.47749e-83				GO:0019438//aromatic compound biosynthetic process;GO:0009987//cellular process;GO:0034641//cellular nitrogen compound metabolic process;GO:0009059//macromolecule biosynthetic process;GO:1901576//organic substance biosynthetic process;GO:0009058//biosynthetic process;GO:0032774//RNA biosynthetic process;GO:0018130//heterocycle biosynthetic process;GO:0046483//heterocycle metabolic process;GO:0044…
Gohir.A06G111100	Known_gene	AP2-EREBP	A06	54441830	54444327	+	1.08	1.17	0.53	0.1	0.19	0.2	0.49	0.59	0.22	-2.48641	7.23294e-13	2.38581e-13	-1.10374	6.54143e-05	3.25224e-05	Malus x domestica AP2 domain class transcription factor (AP2D43) mRNA, complete cds			GO:0090304//nucleic acid metabolic process;GO:0006351//transcription, DNA-templated;GO:0097659//nucleic acid-templated transcription;GO:0044237//cellular metabolic process;GO:0044238//primary metabolic process;GO:1901360//organic cyclic compound metabolic process;GO:0019438//aromatic compound biosynthetic process;GO:1901362//organic cyclic compound biosynthetic process;GO:0071704//organic substan…
Gohir.A07G036100	Known_gene	AP2-EREBP	A07	4252876	4253987	-	2.15	1.92	3	0.17	0.28	0.24	0.17	0	0.17	-3.34279	9.20924e-24	1.65406e-24	-4.37516	2.53474e-28	2.45994e-29	Malus x domestica AP2 domain class transcription factor (AP2D43) mRNA, complete cds			GO:0044249//cellular biosynthetic process;GO:0044237//cellular metabolic process;GO:0009987//cellular process;GO:0034654//nucleobase-containing compound biosynthetic process;GO:0009059//macromolecule biosynthetic process;GO:0006351//transcription, DNA-templated;GO:0034645//cellular macromolecule biosynthetic process;GO:0044260//cellular macromolecule metabolic process;GO:0090304//nucleic acid met…
Gohir.A10G193800	Known_gene	AP2-EREBP	A10	101996850	102001561	+	0.59	0.98	0.47	0.07	0.13	0.14	0.12	0.13	0.29	-2.60715	3.76519e-10	1.54543e-10	-1.90429	3.12585e-07	1.09547e-07				GO:0090304//nucleic acid metabolic process;GO:0010467//gene expression;GO:0006351//transcription, DNA-templated;GO:0097659//nucleic acid-templated transcription;GO:0006807//nitrogen compound metabolic process;GO:0044238//primary metabolic process;GO:0044249//cellular biosynthetic process;GO:0032501//multicellular organismal process;GO:0009059//macromolecule biosynthetic process;GO:0009987//cellul…
BGI_novel_G002685	Novel_gene	AP2-EREBP	A13	11176493	11177806	.	0.09	0	0.21	1.87	1.96	0.79	0.64	1.05	0.95	3.93924	2.06537e-23	3.76494e-24	3.12194	1.04681e-11	2.34853e-12		K14638//solute carrier family 15 (peptide/histidine transporter), member 3/4		GO:0006725//cellular aromatic compound metabolic process;GO:0009059//macromolecule biosynthetic process;GO:0009987//cellular process;GO:0044271//cellular nitrogen compound biosynthetic process;GO:0046483//heterocycle metabolic process;GO:0006351//transcription, DNA-templated;GO:0006807//nitrogen compound metabolic process;GO:0071704//organic substance metabolic process;GO:0009058//biosynthetic pr…
Gohir.A13G189500	Known_gene	AP2-EREBP	A13	99664372	99664962	+	0.21	0.54	0.56	1.76	0.97	2.39	3.99	2.18	2.15	1.98824	3.69242e-06	2.31415e-06	2.6991	1.43983e-12	3.0142e-13	Malus x domestica AP2 domain class transcription factor (AP2D43) mRNA, complete cds			GO:1901360//organic cyclic compound metabolic process;GO:0044237//cellular metabolic process;GO:0044260//cellular macromolecule metabolic process;GO:0044249//cellular biosynthetic process;GO:0044238//primary metabolic process;GO:0006725//cellular aromatic compound metabolic process;GO:0071704//organic substance metabolic process;GO:0006351//transcription, DNA-templated;GO:0008152//metabolic proce…
Gohir.D05G192600	Known_gene	AP2-EREBP	D05	17372606	17373325	-	3.82	4.43	1.75	0.87	0.59	1.43	0.85	1.8	1.9	-1.80078	7.84668e-12	2.79916e-12	-1.13554	1.71156e-06	6.62664e-07	Malus x domestica AP2 domain class transcription factor (AP2D43) mRNA, complete cds			GO:0010467//gene expression;GO:0034654//nucleobase-containing compound biosynthetic process;GO:1901576//organic substance biosynthetic process;GO:0034641//cellular nitrogen compound metabolic process;GO:0006351//transcription, DNA-templated;GO:0044271//cellular nitrogen compound biosynthetic process;GO:0019438//aromatic compound biosynthetic process;GO:0018130//heterocycle biosynthetic process;GO…
Gohir.D05G207700	Known_gene	AP2-EREBP	D05	18759977	18760854	-	19.29	17.34	13.68	5.01	4.95	8.42	6.05	6.52	3.67	-1.45587	2.15141e-50	1.68136e-51	-1.63006	9.09253e-60	4.15878e-61	Malus x domestica AP2 domain class transcription factor (AP2D43) mRNA, complete cds			GO:0044249//cellular biosynthetic process;GO:0010035//response to inorganic substance;GO:0010467//gene expression;GO:0009414//response to water deprivation;GO:0043170//macromolecule metabolic process;GO:0006972//hyperosmotic response;GO:1901360//organic cyclic compound metabolic process;GO:0034641//cellular nitrogen compound metabolic process;GO:0019438//aromatic compound biosynthetic process;GO:…
Gohir.D05G245600	Known_gene	AP2-EREBP	D05	23672007	23674213	+	22.91	18.66	15.19	4.23	6.68	6.64	5.7	5.87	5.01	-1.69618	7.36289e-151	1.56439e-152	-1.77876	7.8979e-163	1.15013e-164				GO:0008152//metabolic process;GO:0090304//nucleic acid metabolic process;GO:0009058//biosynthetic process;GO:0006725//cellular aromatic compound metabolic process;GO:0018130//heterocycle biosynthetic process;GO:0034654//nucleobase-containing compound biosynthetic process;GO:0044238//primary metabolic process;GO:1901362//organic cyclic compound biosynthetic process;GO:0016070//RNA metabolic proces…
Gohir.D07G031800	Known_gene	AP2-EREBP	D07	3368510	3369537	-	0.92	1.11	2.26	0.31	0.49	0.52	0.4	0.31	0.67	-1.67885	6.35566e-07	3.61889e-07	-1.61232	1.72395e-06	6.67817e-07	Malus x domestica AP2 domain class transcription factor (AP2D43) mRNA, complete cds			GO:1901360//organic cyclic compound metabolic process;GO:0044260//cellular macromolecule metabolic process;GO:0043170//macromolecule metabolic process;GO:0006725//cellular aromatic compound metabolic process;GO:0097659//nucleic acid-templated transcription;GO:0071704//organic substance metabolic process;GO:0044237//cellular metabolic process;GO:0006807//nitrogen compound metabolic process;GO:0006…
Gohir.D07G040100	Known_gene	AP2-EREBP	D07	4336086	4337245	-	0.81	0.54	0.98	0.05	0.05	0	0.21	0.05	0.16	-4.40946	9.23823e-11	3.60453e-11	-2.44183	5.9996e-07	2.1752e-07	Malus x domestica AP2 domain class transcription factor (AP2D43) mRNA, complete cds			GO:1901576//organic substance biosynthetic process;GO:0009059//macromolecule biosynthetic process;GO:0009987//cellular process;GO:0010467//gene expression;GO:0034641//cellular nitrogen compound metabolic process;GO:0032774//RNA biosynthetic process;GO:0044249//cellular biosynthetic process;GO:0018130//heterocycle biosynthetic process;GO:0009058//biosynthetic process;GO:0006807//nitrogen compound …
Gohir.D07G046700	Known_gene	AP2-EREBP	D07	5171603	5172211	-	0.6	1.04	1.54	0	0.1	0	0.21	0	0.1	-4.87113	4.25125e-08	2.12622e-08	-3.31853	1.34073e-06	5.11712e-07	Malus x domestica AP2 domain class transcription factor (AP2D43) mRNA, complete cds			GO:0044237//cellular metabolic process;GO:0090304//nucleic acid metabolic process;GO:0034645//cellular macromolecule biosynthetic process;GO:0097659//nucleic acid-templated transcription;GO:0010467//gene expression;GO:0006139//nucleobase-containing compound metabolic process;GO:0006351//transcription, DNA-templated;GO:0006807//nitrogen compound metabolic process;GO:0009987//cellular process;GO:00…
Gohir.D08G130900	Known_gene	AP2-EREBP	D08	42894421	42895904	+	3.04	1.73	2.84	1	0.9	0.94	0.67	0.77	0.75	-1.42038	3.67331e-14	1.1035e-14	-1.79061	2.88794e-19	4.07031e-20				GO:0006725//cellular aromatic compound metabolic process;GO:0006139//nucleobase-containing compound metabolic process;GO:0046483//heterocycle metabolic process;GO:1901362//organic cyclic compound biosynthetic process;GO:0043170//macromolecule metabolic process;GO:0032774//RNA biosynthetic process;GO:0019438//aromatic compound biosynthetic process;GO:0071704//organic substance metabolic process;GO…
Gohir.D10G201000	Known_gene	AP2-EREBP	D10	58457479	58462118	+	0.06	0.3	0.64	0.03	0.13	0.1	0.04	0	0.1	-1.85725	0.000399032	0.000339471	-2.79876	9.24731e-06	3.98333e-06				GO:0006807//nitrogen compound metabolic process;GO:0016070//RNA metabolic process;GO:0006139//nucleobase-containing compound metabolic process;GO:0009058//biosynthetic process;GO:0018130//heterocycle biosynthetic process;GO:0032501//multicellular organismal process;GO:0009987//cellular process;GO:0046483//heterocycle metabolic process;GO:0009059//macromolecule biosynthetic process;GO:0007275//mul…
Gohir.D10G216100	Known_gene	AP2-EREBP	D10	61797629	61800923	-	0.54	0.76	0.58	0.12	0	0.1	0.14	0.33	0.28	-3.15408	2.3264e-15	6.44746e-16	-1.34649	5.04724e-06	2.08768e-06				GO:0009058//biosynthetic process;GO:0018130//heterocycle biosynthetic process;GO:0044249//cellular biosynthetic process;GO:0034654//nucleobase-containing compound biosynthetic process;GO:0006351//transcription, DNA-templated;GO:0007275//multicellular organism development;GO:1901576//organic substance biosynthetic process;GO:0048856//anatomical structure development;GO:0009059//macromolecule biosy…
Gohir.D12G116400	Known_gene	AP2-EREBP	D12	41944324	41945563	+	14	13.31	10.86	5.34	4.87	4.93	4.42	4.67	4.54	-1.33064	2.73218e-49	2.18831e-50	-1.48281	2.42582e-58	1.13275e-59	Malus x domestica AP2 domain class transcription factor (AP2D43) mRNA, complete cds			GO:0043170//macromolecule metabolic process;GO:0019438//aromatic compound biosynthetic process;GO:0034654//nucleobase-containing compound biosynthetic process;GO:0044237//cellular metabolic process;GO:0009987//cellular process;GO:0046483//heterocycle metabolic process;GO:1901360//organic cyclic compound metabolic process;GO:0006351//transcription, DNA-templated;GO:1901576//organic substance biosy…
Gohir.D13G214200	Known_gene	AP2-EREBP	D13	62286272	62287045	+	0	0.08	0	0.16	0.61	0.33	0.16	0.47	0.7	3.83937	0.000338758	0.000284325	4.10474	8.64832e-05	4.40409e-05				GO:1901576//organic substance biosynthetic process;GO:0097659//nucleic acid-templated transcription;GO:0044260//cellular macromolecule metabolic process;GO:0034641//cellular nitrogen compound metabolic process;GO:0044249//cellular biosynthetic process;GO:0009987//cellular process;GO:0044237//cellular metabolic process;GO:0019438//aromatic compound biosynthetic process;GO:0006725//cellular aromati…
Gohir.A05G305100	Known_gene	bHLH	A05	44043349	44044469	-	0.23	0.18	0.5	0	0.06	0	0	0	0.06	-3.85725	0.000242634	0.000198547	-3.88961	0.000309056	0.000175545				GO:1901363//heterocyclic compound binding;GO:0003677//DNA binding;GO:0097159//organic cyclic compound binding;GO:0003676//nucleic acid binding;GO:0005515//protein binding;GO:0005488//binding;GO:0046983//protein dimerization activity;
Gohir.A05G314400	Known_gene	bHLH	A05	55601663	55604691	+	0.31	0.29	1.09	0.03	0.18	0.16	0.3	0.09	0.36	-2.18302	9.2932e-08	4.82153e-08	-1.13586	0.000977474	0.000617709
Gohir.D02G018200	Known_gene	bHLH	D02	2344219	2346516	+	2.1	1.69	3.28	0.94	1.35	0.63	1.1	0.83	1.06	-1.25913	5.10756e-14	1.54785e-14	-1.22731	1.85661e-13	3.65822e-14				GO:0046983//protein dimerization activity;GO:0005488//binding;GO:0005515//protein binding;
Gohir.D04G142600	Known_gene	bHLH	D04	50003376	50004564	-	9.42	4.49	6.12	0.92	2.53	2.37	2.87	4.11	2.73	-1.78676	8.30416e-33	1.06024e-33	-1.05107	2.43426e-15	4.27716e-16				GO:0046983//protein dimerization activity;GO:0005515//protein binding;GO:0003676//nucleic acid binding;GO:0097159//organic cyclic compound binding;GO:0003677//DNA binding;GO:1901363//heterocyclic compound binding;GO:0005488//binding;
Gohir.D05G070900	Known_gene	bHLH	D05	5871079	5874627	-	0.75	0.65	0.4	0.21	0.3	0.29	0.12	0.31	0.39	-1.16448	5.41335e-05	3.99807e-05	-1.15503	8.03008e-05	4.06757e-05				GO:0005515//protein binding;GO:0005488//binding;GO:0046983//protein dimerization activity;
Gohir.D08G096200	Known_gene	C2C2-CO-like	D08	20864313	20866012	+	1.71	1.45	0.84	0.63	0.65	0.43	0.48	0.31	0.5	-1.21682	3.60121e-07	1.99597e-07	-1.63162	2.69898e-10	6.81268e-11				GO:0043231//intracellular membrane-bounded organelle;GO:0043226//organelle;GO:0005623//cell;GO:0044424//intracellular part;GO:0005622//intracellular;GO:0005634//nucleus;GO:0044464//cell part;GO:0043229//intracellular organelle;GO:0043227//membrane-bounded organelle;GO:0046914//transition metal ion binding;GO:0043167//ion binding;GO:0008270//zinc ion binding;GO:0043169//cation binding;GO:0005488//…
Gohir.D12G008500	Known_gene	C2C2-CO-like	D12	1020206	1022555	-	1.67	1.47	2.32	0.15	0.39	0.53	0.49	0.53	0.5	-2.33715	1.12082e-20	2.30087e-21	-1.82897	1.98855e-15	3.47295e-16				GO:0043226//organelle;GO:0005623//cell;GO:0005622//intracellular;GO:0005634//nucleus;GO:0043231//intracellular membrane-bounded organelle;GO:0043227//membrane-bounded organelle;GO:0043229//intracellular organelle;GO:0044464//cell part;GO:0044424//intracellular part;GO:0046914//transition metal ion binding;GO:0043169//cation binding;GO:0043167//ion binding;GO:0008270//zinc ion binding;GO:0005488//…
Gohir.A02G066000	Known_gene	C2C2-Dof	A02	11648885	11649996	+	11.3	8.81	10.94	2.37	2.65	3.32	3.17	3.88	2.44	-1.89455	7.13793e-59	4.68565e-60	-1.70618	1.59404e-51	8.47882e-53				GO:0080090//regulation of primary metabolic process;GO:0031323//regulation of cellular metabolic process;GO:2001141//regulation of RNA biosynthetic process;GO:0006355//regulation of transcription, DNA-templated;GO:0051252//regulation of RNA metabolic process;GO:0051171//regulation of nitrogen compound metabolic process;GO:0065007//biological regulation;GO:1903506//regulation of nucleic acid-templ…
Gohir.A11G034200	Known_gene	C2C2-Dof	A11	3090309	3092121	-	1.38	1.03	1.33	0.37	0.51	0.92	0.42	0.21	0.21	-1.05816	2.76183e-06	1.70077e-06	-2.14115	3.89532e-15	6.91759e-16				GO:2000112//regulation of cellular macromolecule biosynthetic process;GO:0031323//regulation of cellular metabolic process;GO:0009889//regulation of biosynthetic process;GO:0051171//regulation of nitrogen compound metabolic process;GO:0019222//regulation of metabolic process;GO:0065007//biological regulation;GO:0031326//regulation of cellular biosynthetic process;GO:0010556//regulation of macromo…
Gohir.A12G068500	Known_gene	C2C2-Dof	A12	18714262	18715422	+	1.5	1.79	4.93	12.42	9.99	7.37	7.76	6.25	6.45	1.88889	2.10426e-59	1.36253e-60	1.34395	1.07628e-25	1.1387e-26				GO:0031323//regulation of cellular metabolic process;GO:0051171//regulation of nitrogen compound metabolic process;GO:0050794//regulation of cellular process;GO:0019219//regulation of nucleobase-containing compound metabolic process;GO:2001141//regulation of RNA biosynthetic process;GO:0065007//biological regulation;GO:0050789//regulation of biological process;GO:0010468//regulation of gene expre…
Gohir.D02G071800	Known_gene	C2C2-Dof	D02	10919030	10920179	+	2.66	2.16	2.68	0.51	0.66	1.7	1.05	1.09	0.89	-1.3915	1.39486e-10	5.52207e-11	-1.30323	1.34197e-09	3.62084e-10				GO:0080090//regulation of primary metabolic process;GO:0031326//regulation of cellular biosynthetic process;GO:0010556//regulation of macromolecule biosynthetic process;GO:0009889//regulation of biosynthetic process;GO:0006355//regulation of transcription, DNA-templated;GO:0050789//regulation of biological process;GO:0060255//regulation of macromolecule metabolic process;GO:0051171//regulation of…
Gohir.D09G167100	Known_gene	C2C2-Dof	D09	45951762	45953593	-	2.04	2.4	1.29	0.45	0.72	1.19	1.06	0.55	0.58	-1.2872	1.25242e-08	5.91795e-09	-1.3866	2.11244e-09	5.80513e-10				GO:0051252//regulation of RNA metabolic process;GO:0080090//regulation of primary metabolic process;GO:0051171//regulation of nitrogen compound metabolic process;GO:1903506//regulation of nucleic acid-templated transcription;GO:0019219//regulation of nucleobase-containing compound metabolic process;GO:0006355//regulation of transcription, DNA-templated;GO:0065007//biological regulation;GO:2000112…
Gohir.D08G216200	Known_gene	C2C2-GATA	D08	63571759	63573345	-	1.7	2.65	0.63	0.17	0	0	0.09	0	0	-4.82859	2.18248e-14	6.45382e-15	-5.86096	9.8057e-15	1.78494e-15	GATA transcription factor 2 (best arabidopsis hit)			GO:0046872//metal ion binding;GO:0140110//transcription regulator activity;GO:0046914//transition metal ion binding;GO:0008270//zinc ion binding;GO:0003676//nucleic acid binding;GO:1901363//heterocyclic compound binding;GO:0043565//sequence-specific DNA binding;GO:0043169//cation binding;GO:0005488//binding;GO:0003677//DNA binding;GO:0043167//ion binding;GO:0003700//DNA binding transcription fact…
Gohir.A07G104900	Known_gene	C2H2	A07	18592956	18594035	+	0.76	0.55	0.71	0.11	0.05	0	0.11	0.16	0.05	-3.62203	1.31899e-08	6.2474e-09	-2.65439	1.09474e-06	4.12437e-07				GO:0003676//nucleic acid binding;GO:0097159//organic cyclic compound binding;GO:0005488//binding;GO:1901363//heterocyclic compound binding;
Gohir.A09G088600	Known_gene	C2H2	A09	60837821	60838827	-	1.22	1.38	1.29	0	0.13	0	0	0.06	0	-4.88487	5.89115e-15	1.68075e-15	-5.91724	2.85895e-15	5.03901e-16				GO:0005488//binding;GO:1901363//heterocyclic compound binding;GO:0097159//organic cyclic compound binding;GO:0003676//nucleic acid binding;
BGI_novel_G002839	Novel_gene	C2H2	A13	91244136	91244587	.	1.33	1.23	4.79	0	0.45	0.32	0	0.15	0.46	-3.18302	2.28422e-09	1.00446e-09	-3.53731	5.25414e-10	1.36377e-10
Gohir.D03G129500	Known_gene	C2H2	D03	45876951	45877424	-	23.49	32.42	30.05	0	1.42	1.21	18.18	14.52	9.46	-4.99989	1.01851e-135	2.52009e-137	-1.00251	7.43109e-23	8.85027e-24				GO:0097159//organic cyclic compound binding;GO:0005488//binding;GO:1901363//heterocyclic compound binding;GO:0003676//nucleic acid binding;
Gohir.D05G088100	Known_gene	C2H2	D05	7417165	7418261	-	1.05	0.84	1.66	0.27	0.1	0.16	0.16	0.11	0	-2.71589	2.83556e-11	1.06066e-11	-3.74826	1.65464e-14	3.04986e-15				GO:1901363//heterocyclic compound binding;GO:0097159//organic cyclic compound binding;GO:0003676//nucleic acid binding;GO:0005488//binding;
Gohir.D07G108900	Known_gene	C2H2	D07	14985610	14987163	+	1.39	1.74	2.04	0.36	0.14	0.41	0.25	0.22	0.25	-2.49405	1.03988e-20	2.13147e-21	-2.84835	9.45181e-24	1.08433e-24				GO:0005488//binding;GO:1901363//heterocyclic compound binding;GO:0097159//organic cyclic compound binding;GO:0003676//nucleic acid binding;
Gohir.D09G088300	Known_gene	C2H2	D09	35275542	35277087	-	0.51	0.29	0.56	0.08	0.11	0.04	0.08	0.04	0.15	-2.52889	3.32114e-06	2.06636e-06	-2.33887	1.15582e-05	5.05895e-06				GO:0003676//nucleic acid binding;GO:0097159//organic cyclic compound binding;GO:0005488//binding;GO:1901363//heterocyclic compound binding;
Gohir.D08G013200	Known_gene	C3H	D08	1006941	1009203	+	0.1	0.22	0.61	0	0.15	0.1	0	0	0.07	-1.84053	7.77568e-05	5.88232e-05	-3.65251	1.56794e-08	4.72474e-09				GO:0005488//binding;GO:0046872//metal ion binding;GO:0043169//cation binding;GO:0043167//ion binding;
Gohir.D12G146200	Known_gene	C3H	D12	47817928	47820240	+	0.32	0.42	0.51	0	0.07	0.04	0.04	0	0.11	-3.50985	6.57469e-08	3.35798e-08	-3.1164	3.69907e-07	1.30749e-07				GO:0005488//binding;GO:0046872//metal ion binding;GO:0043167//ion binding;GO:0043169//cation binding;
Gohir.A02G160000	Known_gene	G2-like	A02	88496411	88498262	-	4.44	5.31	5.26	1.05	1.44	1.47	1.66	2.54	2.69	-1.96864	7.67822e-41	7.67381e-42	-1.10792	3.62002e-18	5.43128e-19				GO:1901576//organic substance biosynthetic process;GO:0009058//biosynthetic process;GO:1901360//organic cyclic compound metabolic process;GO:0010468//regulation of gene expression;GO:0044260//cellular macromolecule metabolic process;GO:0006139//nucleobase-containing compound metabolic process;GO:0051252//regulation of RNA metabolic process;GO:0044249//cellular biosynthetic process;GO:0046483//het…
Gohir.A05G154400	Known_gene	G2-like	A05	15023920	15028695	+	0.36	0.23	0.4	0	0.03	0	0.03	0	0	-4.88958	3.42225e-08	1.69419e-08	-4.92195	4.33565e-08	1.36591e-08				GO:0044271//cellular nitrogen compound biosynthetic process;GO:0080090//regulation of primary metabolic process;GO:0018130//heterocycle biosynthetic process;GO:0010467//gene expression;GO:0006355//regulation of transcription, DNA-templated;GO:0044249//cellular biosynthetic process;GO:0051252//regulation of RNA metabolic process;GO:0044238//primary metabolic process;GO:0006351//transcription, DNA-…
Gohir.A06G131500	Known_gene	G2-like	A06	92776111	92782443	-	0.47	0.64	1.45	0.3	0.19	0.15	0.15	0.15	0.19	-1.95036	1.81349e-06	1.09e-06	-2.36124	9.90208e-08	3.2658e-08				GO:0009059//macromolecule biosynthetic process;GO:0065007//biological regulation;GO:0060255//regulation of macromolecule metabolic process;GO:0031326//regulation of cellular biosynthetic process;GO:1903506//regulation of nucleic acid-templated transcription;GO:0019438//aromatic compound biosynthetic process;GO:0006351//transcription, DNA-templated;GO:0016070//RNA metabolic process;GO:0044249//cel…
Gohir.A10G036400	Known_gene	G2-like	A10	3266013	3271290	+	0.74	0.87	0.69	0	0.03	0.04	0	0.03	0	-5.05888	7.53697e-17	1.91258e-17	-6.09125	4.78616e-17	7.65536e-18				GO:0065007//biological regulation;GO:0060255//regulation of macromolecule metabolic process;GO:0080090//regulation of primary metabolic process;GO:0006725//cellular aromatic compound metabolic process;GO:0009059//macromolecule biosynthetic process;GO:0032774//RNA biosynthetic process;GO:0006139//nucleobase-containing compound metabolic process;GO:0097659//nucleic acid-templated transcription;GO:1…
Gohir.D03G020100	Known_gene	G2-like	D03	1834191	1836361	+	0.44	0.89	1.32	0.16	0.06	0.39	0.21	0.5	0.36	-2.1287	8.40981e-11	3.26922e-11	-1.27971	7.94402e-06	3.38663e-06				GO:0044260//cellular macromolecule metabolic process;GO:0006807//nitrogen compound metabolic process;GO:0019219//regulation of nucleobase-containing compound metabolic process;GO:0051252//regulation of RNA metabolic process;GO:0010556//regulation of macromolecule biosynthetic process;GO:0019222//regulation of metabolic process;GO:0044271//cellular nitrogen compound biosynthetic process;GO:0010468…
Gohir.D10G037100	Known_gene	G2-like	D10	3247934	3253448	+	1.17	1.04	1.38	0.04	0	0.04	0	0	0	-5.52021	5.16691e-23	9.58129e-24	-7.55258	1.99303e-21	2.52354e-22				GO:0006807//nitrogen compound metabolic process;GO:0009058//biosynthetic process;GO:1901576//organic substance biosynthetic process;GO:0034654//nucleobase-containing compound biosynthetic process;GO:1901362//organic cyclic compound biosynthetic process;GO:0034641//cellular nitrogen compound metabolic process;GO:0019438//aromatic compound biosynthetic process;GO:0097659//nucleic acid-templated tra…
BGI_novel_G000205	Novel_gene	GRAS	A02	1024913	1031506	+	0	0.11	0.07	0.15	0.72	0.1	0	0.78	0.73	2.46291	3.99715e-13	1.29316e-13	3.08034	3.11761e-24	3.49879e-25		K14494//DELLA protein+ko04075//Plant hormone signal transduction		GO:0003677//DNA binding;GO:0003676//nucleic acid binding;GO:0046983//protein dimerization activity;GO:0097159//organic cyclic compound binding;GO:1901363//heterocyclic compound binding;GO:0005488//binding;GO:0005515//protein binding;
BGI_novel_G000206	Novel_gene	GRAS	A02	1024927	1032619	+	0	0	0	0.22	0	0.16	0	0	0.29	6.36216	1.16407e-10	4.5763e-11	6.01728	1.23257e-08	3.66738e-09		K14494//DELLA protein+ko04075//Plant hormone signal transduction		GO:0003677//DNA binding;GO:0046983//protein dimerization activity;GO:0005515//protein binding;GO:0003676//nucleic acid binding;GO:0005488//binding;GO:1901363//heterocyclic compound binding;GO:0097159//organic cyclic compound binding;
BGI_novel_G000207	Novel_gene	GRAS	A02	1024934	1031506	+	0.13	0.14	0.82	1.5	1.84	2.49	2.11	2.68	2.54	2.44447	1.62354e-63	9.8063e-65	2.77654	2.42248e-92	7.06376e-94		K14494//DELLA protein+ko04075//Plant hormone signal transduction		GO:0008152//metabolic process;GO:1901576//organic substance biosynthetic process;GO:0044271//cellular nitrogen compound biosynthetic process;GO:0010467//gene expression;GO:0006725//cellular aromatic compound metabolic process;GO:0019222//regulation of metabolic process;GO:0009058//biosynthetic process;GO:0060255//regulation of macromolecule metabolic process;GO:0018130//heterocycle biosynthetic p…
Gohir.A04G094800	Known_gene	GRAS	A04	72596862	72598680	+	0.23	0.21	0.18	0.03	0.03	0	0	0.03	0	-3.34268	4.17002e-05	3.03152e-05	-4.37504	1.01818e-05	4.4238e-06				GO:0019219//regulation of nucleobase-containing compound metabolic process;GO:0008152//metabolic process;GO:0031326//regulation of cellular biosynthetic process;GO:0009987//cellular process;GO:0006351//transcription, DNA-templated;GO:1901362//organic cyclic compound biosynthetic process;GO:0060255//regulation of macromolecule metabolic process;GO:0009058//biosynthetic process;GO:0006139//nucleoba…
Gohir.A12G094600	Known_gene	GRAS	A12	70193063	70195676	+	0	1.59	0	2.36	1.78	3.6	2.05	4.14	2.52	2.29656	2.80179e-47	2.37575e-48	2.46952	2.92989e-58	1.37214e-59				GO:0032774//RNA biosynthetic process;GO:2000112//regulation of cellular macromolecule biosynthetic process;GO:0006355//regulation of transcription, DNA-templated;GO:0031326//regulation of cellular biosynthetic process;GO:0006807//nitrogen compound metabolic process;GO:0031323//regulation of cellular metabolic process;GO:0046483//heterocycle metabolic process;GO:1901360//organic cyclic compound me…
Gohir.D09G038800	Known_gene	GRAS	D09	14252384	14255148	+	1.2	0.61	0.57	0.43	0.59	0.17	0.02	0.02	0.09	-1.00214	6.07605e-05	4.52433e-05	-4.13073	6.68548e-22	8.26851e-23				GO:0065007//biological regulation;GO:1901362//organic cyclic compound biosynthetic process;GO:0019222//regulation of metabolic process;GO:0050789//regulation of biological process;GO:1903506//regulation of nucleic acid-templated transcription;GO:0006725//cellular aromatic compound metabolic process;GO:0090304//nucleic acid metabolic process;GO:0006355//regulation of transcription, DNA-templated;G…
Gohir.D13G146900	Known_gene	GRAS	D13	50820825	50823982	+	4.86	3.88	3.65	0.83	1.5	1.04	1.77	2.32	1.78	-1.88038	1.91615e-48	1.57044e-49	-1.09295	3.04226e-22	3.70334e-23		K14777//ATP-dependent RNA helicase DDX47/RRP3 [EC:3.6.4.13];K14494//DELLA protein+ko04075//Plant hormone signal transduction;K14777//ATP-dependent RNA helicase DDX47/RRP3 [EC:3.6.4.13];K14494//DELLA protein+ko04075//Plant hormone signal transduction		GO:0010467//gene expression;GO:0090304//nucleic acid metabolic process;GO:0019222//regulation of metabolic process;GO:0065007//biological regulation;GO:0051171//regulation of nitrogen compound metabolic process;GO:0009889//regulation of biosynthetic process;GO:1901576//organic substance biosynthetic process;GO:0044260//cellular macromolecule metabolic process;GO:0006351//transcription, DNA-templa…
Gohir.A12G246800	Known_gene	GRF	A12	100017739	100023907	-	47.11	41.2	19.61	9.99	8.13	7.13	6.95	5.12	6.61	-2.33251	0	0	-2.78082	0	0				GO:0090304//nucleic acid metabolic process;GO:0019222//regulation of metabolic process;GO:0031326//regulation of cellular biosynthetic process;GO:0006139//nucleobase-containing compound metabolic process;GO:0009059//macromolecule biosynthetic process;GO:0010468//regulation of gene expression;GO:0051252//regulation of RNA metabolic process;GO:0019438//aromatic compound biosynthetic process;GO:0097…
Gohir.A12G224000	Known_gene	HB	A12	98013639	98015693	+	0.29	0.31	0.42	0.05	0.1	0.05	0.1	0	0	-2.27517	0.000928997	0.000847128	-3.30753	8.86088e-05	4.52355e-05				GO:0051171//regulation of nitrogen compound metabolic process;GO:0080090//regulation of primary metabolic process;GO:0051252//regulation of RNA metabolic process;GO:0009889//regulation of biosynthetic process;GO:0031323//regulation of cellular metabolic process;GO:0019222//regulation of metabolic process;GO:0031326//regulation of cellular biosynthetic process;GO:0060255//regulation of macromolecu…
Gohir.D12G226700	Known_gene	HB	D12	58950816	58952978	+	0.52	0.55	0.94	0.23	0.09	0.05	0.14	0.14	0.14	-2.40979	5.50291e-07	3.1156e-07	-2.27223	1.74306e-06	6.76113e-07				GO:0010556//regulation of macromolecule biosynthetic process;GO:0009889//regulation of biosynthetic process;GO:0051171//regulation of nitrogen compound metabolic process;GO:2000112//regulation of cellular macromolecule biosynthetic process;GO:0050789//regulation of biological process;GO:0080090//regulation of primary metabolic process;GO:0051252//regulation of RNA metabolic process;GO:0019222//re…
Gohir.D07G012000	Known_gene	HSF	D07	1370957	1372857	+	0.45	0.64	0.87	0	0	0.04	0	0	0	-5.47392	7.83894e-12	2.79549e-12	-6.50629	1.27078e-11	2.87708e-12				GO:0044424//intracellular part;GO:0043227//membrane-bounded organelle;GO:0043226//organelle;GO:0043229//intracellular organelle;GO:0044464//cell part;GO:0043231//intracellular membrane-bounded organelle;GO:0005622//intracellular;GO:0005634//nucleus;GO:0005623//cell;GO:0003700//DNA binding transcription factor activity;GO:0043565//sequence-specific DNA binding;GO:0140110//transcription regulator a…
Gohir.A04G118300	Known_gene	LIM	A04	79038429	79041343	-	8.9	7.8	9.7	0.24	0.66	0.65	0.22	0.36	0.66	-4.08234	9.014e-126	2.45791e-127	-4.40016	3.6436e-132	7.04973e-134				GO:0043167//ion binding;GO:0043169//cation binding;GO:0005488//binding;GO:0046872//metal ion binding;
Gohir.D04G160000	Known_gene	LIM	D04	52832272	52834775	-	5.06	4.22	5.82	1.42	1.84	1.93	1.69	2.46	2.58	-1.53307	2.66494e-23	4.88068e-24	-1.15772	1.44709e-15	2.50899e-16				GO:0043167//ion binding;GO:0005488//binding;GO:0046872//metal ion binding;GO:0043169//cation binding;
Gohir.A05G208900	Known_gene	LOB	A05	20981913	20983147	-	0.43	0.28	0.84	0.12	0.11	0.24	0.23	0.16	0	-1.68041	0.000827795	0.00074703	-1.98651	0.000257724	0.000144115
Gohir.A13G014300	Known_gene	LOB	A13	1783804	1784628	+	1.94	1.23	1.71	3.1	3.97	3.58	4.98	2.93	4.45	1.1321	6.63141e-08	3.38798e-08	1.34767	2.97028e-11	6.92481e-12
Gohir.D13G003000	Known_gene	LOB	D13	279119	281603	+	0.39	0.76	0.42	0	0.25	0.16	0.25	0.05	0.1	-1.90455	0.000257608	0.000211671	-1.93692	0.000291935	0.000164972
Gohir.D06G031800	Known_gene	MADS	D06	3843201	3847842	-	0.49	1.21	1.32	0.2	0.25	0.26	0.59	0.15	0.64	-2.14705	1.73297e-08	8.31589e-09	-1.07988	0.00073955	0.000454754		K09260//MADS-box transcription enhancer factor 2A;K09260//MADS-box transcription enhancer factor 2A		GO:0050794//regulation of cellular process;GO:0044271//cellular nitrogen compound biosynthetic process;GO:1902680//positive regulation of RNA biosynthetic process;GO:0018130//heterocycle biosynthetic process;GO:0009987//cellular process;GO:0010557//positive regulation of macromolecule biosynthetic process;GO:1901360//organic cyclic compound metabolic process;GO:0043170//macromolecule metabolic pr…
Gohir.D13G076000	Known_gene	MADS	D13	14024590	14028969	+	0.86	1.05	1.27	0.44	0.27	0.21	0.23	0.09	0.43	-1.85866	1.92065e-11	7.0806e-12	-2.05997	7.76937e-13	1.59646e-13				GO:0010467//gene expression;GO:1903508//positive regulation of nucleic acid-templated transcription;GO:0050794//regulation of cellular process;GO:1901576//organic substance biosynthetic process;GO:0046483//heterocycle metabolic process;GO:0019219//regulation of nucleobase-containing compound metabolic process;GO:0034645//cellular macromolecule biosynthetic process;GO:0008152//metabolic process;GO…
Gohir.D13G184600	Known_gene	MADS	D13	58574734	58575517	-	0.44	0.77	0.87	0	0	0.08	0	0	0	-4.70525	2.67965e-07	1.46156e-07	-5.73761	2.0511e-07	7.02626e-08				GO:2000112//regulation of cellular macromolecule biosynthetic process;GO:0010628//positive regulation of gene expression;GO:0044237//cellular metabolic process;GO:0009059//macromolecule biosynthetic process;GO:0048522//positive regulation of cellular process;GO:0031326//regulation of cellular biosynthetic process;GO:0044271//cellular nitrogen compound biosynthetic process;GO:1901362//organic cycl…
Gohir.A02G141600(MYB9)	Known_gene	MYB	A02	84634129	84635465	-	0.42	1.12	0.7	0	0.05	0	0	0	0	-5.47392	7.83894e-12	2.79549e-12	-6.50629	1.27078e-11	2.87708e-12				GO:1901363//heterocyclic compound binding;GO:0005488//binding;GO:0003677//DNA binding;GO:0003676//nucleic acid binding;GO:0097159//organic cyclic compound binding;
Gohir.A03G013900(MYB42)	Known_gene	MYB	A03	2219636	2220980	-	0.45	0.31	0.41	0.09	0.09	0.05	0.09	0	0	-2.32108	0.000157312	0.000124813	-3.67537	3.36568e-06	1.35898e-06				GO:1901363//heterocyclic compound binding;GO:0005488//binding;GO:0003677//DNA binding;GO:0003676//nucleic acid binding;GO:0097159//organic cyclic compound binding;
Gohir.A04G146700(MYB16(MML7))	Known_gene	MYB	A04	82558438	82559816	-	14.51	12.63	13.19	0.05	0.46	0.15	0.08	0.05	0	-5.93392	4.80526e-205	6.79405e-207	-8.3568	1.43203e-177	1.86999e-179				GO:0003676//nucleic acid binding;GO:0003677//DNA binding;GO:0097159//organic cyclic compound binding;GO:0005488//binding;GO:1901363//heterocyclic compound binding;
Gohir.A05G166300(MYB-like 102)	Known_gene	MYB	A05	16358564	16360180	+	0.97	0.36	0.16	0	0	0	0.12	0.23	0	-6.22983	3.54484e-10	1.45196e-10	-2.11978	1.72565e-05	7.78142e-06				GO:1901363//heterocyclic compound binding;GO:0005488//binding;GO:0097159//organic cyclic compound binding;GO:0003676//nucleic acid binding;GO:0003677//DNA binding;
Gohir.A05G241100(MYB52)	Known_gene	MYB	A05	25296440	25298416	-	0.36	0.09	0.28	0	0	0	0	0	0	-5.19904	1.14142e-05	7.65547e-06	-5.23141	1.50602e-05	6.72655e-06				GO:0005488//binding;GO:0003677//DNA binding;GO:0003676//nucleic acid binding;GO:0097159//organic cyclic compound binding;GO:1901363//heterocyclic compound binding;
Gohir.A05G331000(MYB70)	Known_gene	MYB	A05	75545463	75546434	+	0.34	0.36	0.55	0	0.18	0	0	0	0	-2.75771	0.000175009	0.000139947	-5.37504	5.10187e-06	2.11255e-06				GO:0097159//organic cyclic compound binding;GO:0005488//binding;GO:0003676//nucleic acid binding;GO:1901363//heterocyclic compound binding;GO:0003677//DNA binding;
Gohir.A07G178300(MYB43)	Known_gene	MYB	A07	75963389	75964773	+	1.4	1.65	2.23	0.14	0.3	0.2	0.33	0.32	0.18	-3.02588	7.74337e-20	1.65817e-20	-2.66557	1.35163e-17	2.09167e-18				GO:0005488//binding;GO:0003677//DNA binding;GO:0003676//nucleic acid binding;GO:1901363//heterocyclic compound binding;GO:0097159//organic cyclic compound binding;
Gohir.A08G114800(AtMYB103)	Known_gene	MYB	A08	88479017	88481100	+	1.33	2.4	2.52	0	0.11	0.22	0.04	0	0.07	-4.2342	3.93461e-38	4.2533e-39	-5.85153	9.62632e-42	6.30166e-43				GO:0097159//organic cyclic compound binding;GO:0003677//DNA binding;GO:0005488//binding;GO:1901363//heterocyclic compound binding;GO:0003676//nucleic acid binding;
Gohir.A08G144600(MYB83)	Known_gene	MYB	A08	104326811	104329045	-	0.96	1.04	0.94	0.16	0.18	0.32	0.24	0.21	0.33	-2.15617	3.64228e-12	1.26537e-12	-1.88876	2.31348e-10	5.79848e-11				GO:0005488//binding;GO:0003676//nucleic acid binding;GO:0003677//DNA binding;GO:1901363//heterocyclic compound binding;GO:0097159//organic cyclic compound binding;
Gohir.A08G173100(MYB42)	Known_gene	MYB	A08	112801632	112803324	+	1.72	1.53	1.84	0	0.04	0	0	0	0	-6.82675	2.05103e-27	3.16998e-28	-7.85912	1.40832e-25	1.49578e-26				GO:0003676//nucleic acid binding;GO:0097159//organic cyclic compound binding;GO:0003677//DNA binding;GO:0005488//binding;GO:1901363//heterocyclic compound binding;
Gohir.A08G232400(MYB63)	Known_gene	MYB	A08	121847830	121850963	-	1.15	1.21	2.11	0	0.04	0	0.04	0.08	0.04	-6.79585	6.6792e-27	1.05099e-27	-4.82821	5.90347e-27	5.98354e-28				GO:0097159//organic cyclic compound binding;GO:0005488//binding;GO:1901363//heterocyclic compound binding;GO:0003676//nucleic acid binding;GO:0003677//DNA binding;
Gohir.A10G168300(MYB12)	Known_gene	MYB	A10	92114763	92117548	+	0.95	0.87	1.46	0.22	0.22	0.18	0	0.04	0.26	-2.39093	5.6902e-11	2.18084e-11	-3.4233	4.34315e-15	7.74406e-16				GO:1901363//heterocyclic compound binding;GO:0003676//nucleic acid binding;GO:0097159//organic cyclic compound binding;GO:0005488//binding;GO:0003677//DNA binding;
Gohir.A11G322800(AT1G70000(myb-like transcription factor family protein))	Known_gene	MYB	A11	113746241	113748243	-	0.49	0.68	0.57	0.04	0.2	0.17	0.12	0.04	0.35	-2.08721	4.42495e-06	2.79782e-06	-1.74106	6.09322e-05	3.00878e-05				GO:0032774//RNA biosynthetic process;GO:0009987//cellular process;GO:0018130//heterocycle biosynthetic process;GO:0065007//biological regulation;GO:0031326//regulation of cellular biosynthetic process;GO:0060255//regulation of macromolecule metabolic process;GO:0080090//regulation of primary metabolic process;GO:0034654//nucleobase-containing compound biosynthetic process;GO:0031323//regulation o…
Gohir.A12G163800(MYB16(MML3）)	Known_gene	MYB	A12	88427217	88430062	-	0.64	0.54	0.59	0.09	0.13	0.19	0.13	0.05	0	-2.10236	1.07195e-05	7.16418e-06	-3.30465	2.71535e-08	8.38e-09				GO:0003677//DNA binding;GO:1901363//heterocyclic compound binding;GO:0005488//binding;GO:0003676//nucleic acid binding;GO:0097159//organic cyclic compound binding;
Gohir.A12G163900(MYB106(MML4))	Known_gene	MYB	A12	88464779	88466004	-	5.99	5.01	5.13	1.3	1.1	1.46	0.81	0.77	2.05	-2.05727	8.09118e-31	1.09874e-31	-2.14069	1.59013e-32	1.3573e-33				GO:1901363//heterocyclic compound binding;GO:0005488//binding;GO:0003677//DNA binding;GO:0003676//nucleic acid binding;GO:0097159//organic cyclic compound binding;
Gohir.A13G077900(MYB106(MML8))	Known_gene	MYB	A13	26126458	26127643	+	2.57	2.58	1.26	0.3	0.47	0.92	0.41	0.77	0.81	-1.93742	3.8373e-12	1.33476e-12	-1.68968	3.34359e-10	8.52092e-11				GO:0097159//organic cyclic compound binding;GO:0003677//DNA binding;GO:1901363//heterocyclic compound binding;GO:0005488//binding;GO:0003676//nucleic acid binding;
Gohir.A13G078000(MYB106(MML9))	Known_gene	MYB	A13	26227433	26228877	+	8.13	6.29	9.54	1.67	1.1	1.25	1.01	1.25	1.53	-2.56738	1.34089e-76	6.63026e-78	-2.64922	5.63083e-80	1.92486e-81				GO:0097159//organic cyclic compound binding;GO:0003676//nucleic acid binding;GO:1901363//heterocyclic compound binding;GO:0005488//binding;GO:0003677//DNA binding;
Gohir.A13G160500(MYB60)	Known_gene	MYB	A13	94524348	94525770	+	2.08	1.86	1.89	0	0.19	0.1	0	0	0	-4.31959	1.30583e-27	2.00403e-28	-7.93692	9.48024e-27	9.6639e-28				GO:0097159//organic cyclic compound binding;GO:0003676//nucleic acid binding;GO:1901363//heterocyclic compound binding;GO:0003677//DNA binding;GO:0005488//binding;
Gohir.A13G216600(MYB83)	Known_gene	MYB	A13	102884417	102887637	+	0.4	0.54	0.94	0	0.04	0.04	0	0	0	-4.56507	5.43802e-12	1.9171e-12	-6.59743	2.92767e-12	6.28403e-13				GO:0003677//DNA binding;GO:1901363//heterocyclic compound binding;GO:0005488//binding;GO:0003676//nucleic acid binding;GO:0097159//organic cyclic compound binding;
Gohir.D02G184100(MYB-like 102)	Known_gene	MYB	D02	64886752	64888219	+	0.46	0.26	0.22	0	0	0	0	0	0	-5.40979	2.25168e-06	1.37114e-06	-5.44216	2.96019e-06	1.18739e-06				GO:0003677//DNA binding;GO:0097159//organic cyclic compound binding;GO:0005488//binding;GO:1901363//heterocyclic compound binding;GO:0003676//nucleic acid binding;
Gohir.D03G147900(AtMYB103)	Known_gene	MYB	D03	49139691	49141533	+	0.24	0.16	0.13	0	0	0	0	0	0	-4.62391	0.000373012	0.000315639	-4.65628	0.000485883	0.000286631				GO:0005488//binding;GO:0097159//organic cyclic compound binding;GO:0003677//DNA binding;GO:1901363//heterocyclic compound binding;GO:0003676//nucleic acid binding;
Gohir.D03G159800(MYB42)	Known_gene	MYB	D03	50759618	50760911	-	0.63	0.88	1.09	0	0	0.05	0.05	0	0	-5.70898	1.02885e-13	3.18227e-14	-5.74135	1.17818e-13	2.28964e-14				GO:0005488//binding;GO:0097159//organic cyclic compound binding;GO:0003677//DNA binding;GO:0003676//nucleic acid binding;GO:1901363//heterocyclic compound binding;
Gohir.D04G191100(MYB16)	Known_gene	MYB	D04	56474146	56475533	-	11.37	10.86	13.23	0.09	0.46	0.29	0.15	0.05	0	-5.38619	9.35041e-180	1.57264e-181	-7.47411	1.13267e-169	1.56427e-171				GO:0003676//nucleic acid binding;GO:1901363//heterocyclic compound binding;GO:0003677//DNA binding;GO:0005488//binding;GO:0097159//organic cyclic compound binding;
Gohir.D05G229000(MYB93)	Known_gene	MYB	D05	21163971	21165443	-	2.7	2.18	2.76	0.31	0.13	0.14	0	0.13	0.13	-3.71752	1.40162e-35	1.62838e-36	-4.86537	4.99992e-41	3.34146e-42				GO:0003677//DNA binding;GO:0003676//nucleic acid binding;GO:1901363//heterocyclic compound binding;GO:0097159//organic cyclic compound binding;GO:0005488//binding;
Gohir.D05G242400(MYB52)	Known_gene	MYB	D05	23120169	23121961	-	0.27	0.21	0.09	0	0	0.05	0	0	0	-3.64969	0.00076205	0.000683142	-4.68205	0.000426746	0.000248798				GO:1901363//heterocyclic compound binding;GO:0003677//DNA binding;GO:0097159//organic cyclic compound binding;GO:0005488//binding;GO:0003676//nucleic acid binding;
Gohir.D07G184800(MYB43)	Known_gene	MYB	D07	45361690	45363219	-	1.3	1.5	1.93	0.08	0.31	0.3	0.12	0.05	0.28	-2.76655	1.22618e-18	2.80196e-19	-3.34721	4.35024e-22	5.33124e-23				GO:0003677//DNA binding;GO:0005488//binding;GO:1901363//heterocyclic compound binding;GO:0003676//nucleic acid binding;GO:0097159//organic cyclic compound binding;
Gohir.D08G135100(AtMYB103)	Known_gene	MYB	D08	45094366	45096122	+	1.71	1.57	2.45	0	0.18	0.05	0	0.28	0.09	-4.59063	1.6778e-28	2.48275e-29	-3.94493	1.61834e-26	1.66739e-27				GO:0005488//binding;GO:1901363//heterocyclic compound binding;GO:0003676//nucleic acid binding;GO:0097159//organic cyclic compound binding;GO:0003677//DNA binding;
Gohir.D08G191900(MYB42)	Known_gene	MYB	D08	59678461	59680422	+	0.95	0.57	1.2	0.15	0.07	0.23	0	0.07	0.04	-2.62297	4.21772e-12	1.47101e-12	-4.65534	4.37257e-18	6.60969e-19				GO:0005488//binding;GO:0097159//organic cyclic compound binding;GO:0003677//DNA binding;GO:0003676//nucleic acid binding;GO:1901363//heterocyclic compound binding;
Gohir.D08G252600(MYB63)	Known_gene	MYB	D08	68016590	68019724	-	0.87	0.65	1.28	0.04	0.11	0	0	0.04	0.11	-4.15981	1.06833e-16	2.73298e-17	-4.19218	9.58808e-17	1.55883e-17				GO:0097159//organic cyclic compound binding;GO:0003677//DNA binding;GO:0003676//nucleic acid binding;GO:1901363//heterocyclic compound binding;GO:0005488//binding;
Gohir.D09G015200(MYB96)	Known_gene	MYB	D09	3959298	3960616	-	1.48	1.16	2.16	0.51	1	0.68	0.55	0.71	1.04	-1.10906	1.90085e-05	1.31595e-05	-1.04412	6.11782e-05	3.02197e-05				GO:0005488//binding;GO:1901363//heterocyclic compound binding;GO:0003677//DNA binding;GO:0003676//nucleic acid binding;GO:0097159//organic cyclic compound binding;
Gohir.D10G174400(MYB111)	Known_gene	MYB	D10	51246280	51248668	+	0.76	1.4	1.53	0	0.25	0.1	0	0	0.05	-3.35246	1.54493e-14	4.52352e-15	-6.19218	3.6656e-18	5.50718e-19				GO:0005488//binding;GO:1901363//heterocyclic compound binding;GO:0003676//nucleic acid binding;GO:0003677//DNA binding;GO:0097159//organic cyclic compound binding;
Gohir.D11G315200(MYB105)	Known_gene	MYB	D11	68892698	68894600	-	10.79	8.33	9.39	0.78	1.75	1.6	3.59	4.04	3.96	-2.78493	7.33728e-138	1.7727e-139	-1.29818	3.18164e-51	1.70756e-52				GO:1901363//heterocyclic compound binding;GO:0097159//organic cyclic compound binding;GO:0003677//DNA binding;GO:0003676//nucleic acid binding;GO:0005488//binding;
Gohir.D12G166800(MYB106(MML4))	Known_gene	MYB	D12	51406420	51409002	-	3.2	3.6	3.22	0.3	0.53	0.55	0.57	0.65	0.95	-2.85562	1.61887e-69	8.8537e-71	-2.19683	2.16313e-52	1.13062e-53				GO:0097159//organic cyclic compound binding;GO:1901363//heterocyclic compound binding;GO:0003676//nucleic acid binding;GO:0003677//DNA binding;GO:0005488//binding;
Gohir.D13G077200(MYB106(MML9))	Known_gene	MYB	D13	14723245	14724623	+	1.34	1.22	1.53	0.48	0.51	0.25	0.65	0.81	0.56	-1.70935	1.43777e-08	6.84068e-09	-1.01589	0.000174229	9.41268e-05				GO:0097159//organic cyclic compound binding;GO:0003676//nucleic acid binding;GO:1901363//heterocyclic compound binding;GO:0003677//DNA binding;GO:0005488//binding;
Gohir.D13G077300(MYB106(MML10_Dt))	Known_gene	MYB	D13	14864536	14866257	+	4.98	4.45	5.57	0.74	0.55	0.52	1.38	1.01	1.48	-3.03782	7.59352e-46	6.663e-47	-1.9409	5.51503e-28	5.42393e-29				GO:1901363//heterocyclic compound binding;GO:0003677//DNA binding;GO:0097159//organic cyclic compound binding;GO:0005488//binding;GO:0003676//nucleic acid binding;
Gohir.D13G165700(MYB60)	Known_gene	MYB	D13	55568837	55570251	+	2.33	2.73	3.87	0	0.05	0	0	0	0.09	-7.49725	4.64505e-41	4.61892e-42	-6.52962	8.76663e-44	5.48115e-45				GO:0003677//DNA binding;GO:0097159//organic cyclic compound binding;GO:0005488//binding;GO:1901363//heterocyclic compound binding;GO:0003676//nucleic acid binding;
Gohir.D13G220200(MYB83)	Known_gene	MYB	D13	62853165	62856392	+	0.7	1.06	1.37	0.04	0.04	0.04	0	0	0	-4.63218	3.67034e-18	8.61244e-19	-7.24951	5.70116e-18	8.6804e-19				GO:0003676//nucleic acid binding;GO:0097159//organic cyclic compound binding;GO:0005488//binding;GO:0003677//DNA binding;GO:1901363//heterocyclic compound binding;
Gohir.1Z072200(MYB68)	Known_gene	MYB	scaffold_54	185674	187422	+	2.19	1.72	3.73	0.63	0.74	1.08	0.6	0.41	1.79	-1.63949	1.72657e-14	5.07414e-15	-1.42416	5.88471e-12	1.29389e-12				GO:1901363//heterocyclic compound binding;GO:0003677//DNA binding;GO:0003676//nucleic acid binding;GO:0097159//organic cyclic compound binding;GO:0005488//binding;
Gohir.A02G099000	Known_gene	NAC	A02	44304186	44305884	-	3.76	3.71	3.89	0	0.07	0.17	0	0	0	-5.58998	1.07285e-74	5.42994e-76	-9.30492	7.61822e-58	3.58342e-59	NAC domain containing protein 17 (best arabidopsis hit)			GO:1901362//organic cyclic compound biosynthetic process;GO:0034654//nucleobase-containing compound biosynthetic process;GO:0044249//cellular biosynthetic process;GO:0050794//regulation of cellular process;GO:0031326//regulation of cellular biosynthetic process;GO:0034645//cellular macromolecule biosynthetic process;GO:0097659//nucleic acid-templated transcription;GO:0044238//primary metabolic pr…
Gohir.A04G031200	Known_gene	NAC	A04	6457003	6459010	-	17.45	16.63	24.02	7.23	9.92	10.45	6.69	6.74	6.39	-1.06448	8.99748e-59	5.91333e-60	-1.5417	1.09645e-104	2.8036e-106	NAC domain containing protein 17 (best arabidopsis hit)			GO:0046483//heterocycle metabolic process;GO:0010556//regulation of macromolecule biosynthetic process;GO:0097659//nucleic acid-templated transcription;GO:0051252//regulation of RNA metabolic process;GO:0051171//regulation of nitrogen compound metabolic process;GO:0009889//regulation of biosynthetic process;GO:0044260//cellular macromolecule metabolic process;GO:0019219//regulation of nucleobase-…
Gohir.A08G109700	Known_gene	NAC	A08	81288098	81290130	+	1.03	1.29	1.47	0.03	0	0	0	0.06	0	-6.94301	2.01327e-29	2.87779e-30	-5.97538	1.40747e-30	1.27404e-31	NAC domain containing protein 17 (best arabidopsis hit)			GO:0010467//gene expression;GO:0016070//RNA metabolic process;GO:0006351//transcription, DNA-templated;GO:0018130//heterocycle biosynthetic process;GO:0044271//cellular nitrogen compound biosynthetic process;GO:1903506//regulation of nucleic acid-templated transcription;GO:0009059//macromolecule biosynthetic process;GO:0006139//nucleobase-containing compound metabolic process;GO:0090304//nucleic …
Gohir.A08G195600	Known_gene	NAC	A08	117307450	117310397	+	1.49	0.83	0.61	0.3	0.75	0.29	0.4	0.63	0.42	-1.16448	1.08046e-06	6.31953e-07	-1.25574	3.02117e-07	1.05683e-07	NAC domain containing protein 17 (best arabidopsis hit)	K00521//ferric-chelate reductase [EC:1.16.1.7];K12862//pleiotropic regulator 1+ko03040//Spliceosome;K00521//ferric-chelate reductase [EC:1.16.1.7];K12862//pleiotropic regulator 1+ko03040//Spliceosome		GO:0009059//macromolecule biosynthetic process;GO:0080090//regulation of primary metabolic process;GO:0097659//nucleic acid-templated transcription;GO:0044237//cellular metabolic process;GO:0044271//cellular nitrogen compound biosynthetic process;GO:0018130//heterocycle biosynthetic process;GO:0031326//regulation of cellular biosynthetic process;GO:0034645//cellular macromolecule biosynthetic pro…
Gohir.A11G240600	Known_gene	NAC	A11	91851044	91853262	-	14.29	14.71	14.9	3.69	4.06	2.27	4.73	2.4	3.92	-2.11901	2.9246e-149	6.32749e-151	-1.98138	2.32474e-138	4.29136e-140	NAC domain containing protein 17 (best arabidopsis hit)			GO:0043170//macromolecule metabolic process;GO:0060255//regulation of macromolecule metabolic process;GO:0051171//regulation of nitrogen compound metabolic process;GO:0034641//cellular nitrogen compound metabolic process;GO:2000112//regulation of cellular macromolecule biosynthetic process;GO:0050794//regulation of cellular process;GO:1903506//regulation of nucleic acid-templated transcription;GO…
Gohir.A12G116300	Known_gene	NAC	A12	76568022	76569766	-	0.13	0.21	0.37	0	0.05	0	0	0	0	-3.9258	0.000159863	0.000126978	-4.95817	9.1952e-05	4.70773e-05	NAC domain containing protein 17 (best arabidopsis hit)	K00521//ferric-chelate reductase [EC:1.16.1.7];K00521//ferric-chelate reductase [EC:1.16.1.7]		GO:0071704//organic substance metabolic process;GO:1901362//organic cyclic compound biosynthetic process;GO:0080090//regulation of primary metabolic process;GO:0044237//cellular metabolic process;GO:0019219//regulation of nucleobase-containing compound metabolic process;GO:0046483//heterocycle metabolic process;GO:1901360//organic cyclic compound metabolic process;GO:0006355//regulation of transc…
Gohir.A12G139400	Known_gene	NAC	A12	81979351	81981565	+	3.73	3.2	4.23	0	0.14	0.25	0.07	0.04	0.28	-4.85174	6.62055e-72	3.49996e-73	-4.82931	1.86607e-72	7.18914e-74				GO:0019222//regulation of metabolic process;GO:0019219//regulation of nucleobase-containing compound metabolic process;GO:0060255//regulation of macromolecule metabolic process;GO:0065007//biological regulation;GO:0044271//cellular nitrogen compound biosynthetic process;GO:0044260//cellular macromolecule metabolic process;GO:0009889//regulation of biosynthetic process;GO:0010468//regulation of ge…
Gohir.A12G164000	Known_gene	NAC	A12	88486878	88488287	+	9.8	7.31	10.44	1.11	1.89	1.24	2.27	2.79	3.65	-2.68613	3.0361e-86	1.27719e-87	-1.65436	1.2146e-47	6.97955e-49	NAC domain containing protein 17 (best arabidopsis hit)			GO:0050794//regulation of cellular process;GO:0080090//regulation of primary metabolic process;GO:0034641//cellular nitrogen compound metabolic process;GO:0006807//nitrogen compound metabolic process;GO:0065007//biological regulation;GO:0009987//cellular process;GO:2001141//regulation of RNA biosynthetic process;GO:0031326//regulation of cellular biosynthetic process;GO:1901576//organic substance…
Gohir.D03G084900	Known_gene	NAC	D03	32390781	32392620	+	2.59	2.82	3.07	0.03	0.13	0	0.06	0	0.1	-5.66702	1.3471e-61	8.40862e-63	-5.65954	3.99908e-62	1.77033e-63	NAC domain containing protein 17 (best arabidopsis hit)			GO:1901576//organic substance biosynthetic process;GO:0006725//cellular aromatic compound metabolic process;GO:0009889//regulation of biosynthetic process;GO:0034645//cellular macromolecule biosynthetic process;GO:0065007//biological regulation;GO:0019438//aromatic compound biosynthetic process;GO:0031326//regulation of cellular biosynthetic process;GO:0032774//RNA biosynthetic process;GO:0010467…
Gohir.D05G359800	Known_gene	NAC	D05	59206736	59208643	+	27.73	26.13	33.15	8.53	8.62	8.81	7.11	7.64	8.97	-1.73602	8.03513e-173	1.42633e-174	-1.86524	1.12092e-192	1.30664e-194	NAC domain containing protein 17 (best arabidopsis hit)			GO:0034641//cellular nitrogen compound metabolic process;GO:0006807//nitrogen compound metabolic process;GO:0065007//biological regulation;GO:0019222//regulation of metabolic process;GO:1901360//organic cyclic compound metabolic process;GO:0009059//macromolecule biosynthetic process;GO:0006139//nucleobase-containing compound metabolic process;GO:0071704//organic substance metabolic process;GO:000…
Gohir.D05G359900	Known_gene	NAC	D05	59282782	59284599	+	0.18	0.27	0.25	0	0	0	0	0	0	-5.34611	3.76197e-06	2.35924e-06	-5.37847	4.96483e-06	2.05237e-06				GO:0060255//regulation of macromolecule metabolic process;GO:0009987//cellular process;GO:0051252//regulation of RNA metabolic process;GO:0009059//macromolecule biosynthetic process;GO:1901576//organic substance biosynthetic process;GO:0046483//heterocycle metabolic process;GO:0043170//macromolecule metabolic process;GO:0006725//cellular aromatic compound metabolic process;GO:0080090//regulation …
Gohir.D07G219900	Known_gene	NAC	D07	55005350	55009555	-	0.62	0.81	1.07	1.91	1.85	1.19	2.38	1.88	1.75	1.00762	6.78853e-06	4.40645e-06	1.28215	2.61102e-09	7.23505e-10	NAC domain containing protein 17 (best arabidopsis hit)			GO:0044271//cellular nitrogen compound biosynthetic process;GO:0006139//nucleobase-containing compound metabolic process;GO:0019438//aromatic compound biosynthetic process;GO:0034645//cellular macromolecule biosynthetic process;GO:0065007//biological regulation;GO:0044238//primary metabolic process;GO:1901362//organic cyclic compound biosynthetic process;GO:0090304//nucleic acid metabolic process…
Gohir.D08G122500	Known_gene	NAC	D08	40486665	40488555	+	1.58	1.24	1.73	0	0	0.21	0	0	0	-4.50136	9.81078e-32	1.30062e-32	-8.11869	1.08132e-29	1.00653e-30	NAC domain containing protein 17 (best arabidopsis hit)			GO:0097659//nucleic acid-templated transcription;GO:0044271//cellular nitrogen compound biosynthetic process;GO:1901362//organic cyclic compound biosynthetic process;GO:2000112//regulation of cellular macromolecule biosynthetic process;GO:0044238//primary metabolic process;GO:0032774//RNA biosynthetic process;GO:0043170//macromolecule metabolic process;GO:0009058//biosynthetic process;GO:0031323/…
Gohir.D09G029600	Known_gene	NAC	D09	9654305	9657611	+	0.45	0.6	2.05	1.97	2.54	2.31	2.32	2.46	2.11	1.16646	1.76282e-11	6.48026e-12	1.17735	1.26284e-11	2.85738e-12				GO:0031323//regulation of cellular metabolic process;GO:0050789//regulation of biological process;GO:0044237//cellular metabolic process;GO:2001141//regulation of RNA biosynthetic process;GO:0009058//biosynthetic process;GO:0006355//regulation of transcription, DNA-templated;GO:0065007//biological regulation;GO:0046483//heterocycle metabolic process;GO:0006807//nitrogen compound metabolic process…
Gohir.D11G250100	Known_gene	NAC	D11	55021134	55023306	-	1.13	1.06	0.88	0.32	0.35	0.11	0	0.21	0.17	-1.95876	2.34163e-10	9.43116e-11	-3.00262	4.78891e-16	8.06248e-17	NAC domain containing protein 17 (best arabidopsis hit)			GO:1901576//organic substance biosynthetic process;GO:0009889//regulation of biosynthetic process;GO:0050794//regulation of cellular process;GO:0009058//biosynthetic process;GO:2000112//regulation of cellular macromolecule biosynthetic process;GO:0031323//regulation of cellular metabolic process;GO:0019219//regulation of nucleobase-containing compound metabolic process;GO:0006351//transcription, …
Gohir.D12G143900	Known_gene	NAC	D12	47135694	47138029	+	3.65	3.37	4.5	0.11	0.07	0.17	0.07	0.11	0	-5.10637	3.16093e-77	1.54457e-78	-6.05101	7.07742e-79	2.46533e-80				GO:1901360//organic cyclic compound metabolic process;GO:0044249//cellular biosynthetic process;GO:2000112//regulation of cellular macromolecule biosynthetic process;GO:0006139//nucleobase-containing compound metabolic process;GO:0051252//regulation of RNA metabolic process;GO:0044237//cellular metabolic process;GO:0008152//metabolic process;GO:0043170//macromolecule metabolic process;GO:0044271/…
Gohir.D12G167000	Known_gene	NAC	D12	51468827	51470138	+	13.39	12.49	20.39	6.01	7.02	5.64	6.76	5.44	6.6	-1.2924	1.33037e-49	1.05469e-50	-1.28424	1.66549e-49	9.16629e-51	NAC domain containing protein 17 (best arabidopsis hit)			GO:0046483//heterocycle metabolic process;GO:0044237//cellular metabolic process;GO:0019438//aromatic compound biosynthetic process;GO:0009987//cellular process;GO:0031323//regulation of cellular metabolic process;GO:0097659//nucleic acid-templated transcription;GO:0019222//regulation of metabolic process;GO:0044271//cellular nitrogen compound biosynthetic process;GO:0065007//biological regulatio…
Gohir.A07G112000	Known_gene	OFP	A07	20695722	20696656	+	2.81	2.64	3.73	0	0	0.13	0	0	0.06	-6.15003	7.79363e-35	9.28462e-36	-7.1824	1.84262e-33	1.52558e-34
Gohir.D07G115500	Known_gene	OFP	D07	16481460	16482314	+	1.33	0.63	2.21	0	0	0.15	0.07	0	0.07	-4.85725	1.12751e-14	3.27284e-15	-4.88961	1.17885e-14	2.15594e-15
Gohir.D09G209800	Known_gene	OFP	D09	50135852	50136733	+	1.22	0.59	1.02	0.22	0.35	0.3	0.28	0.29	0.35	-1.6956	0.000125264	9.78715e-05	-1.61248	0.000279259	0.000157151				GO:0003677//DNA binding;GO:1901363//heterocyclic compound binding;GO:0005488//binding;GO:0097159//organic cyclic compound binding;GO:0003676//nucleic acid binding;
Gohir.A03G117400	Known_gene	PLATZ	A03	78578763	78580887	+	0.28	0.15	0.45	0	0	0	0	0	0	-4.53532	0.000574341	0.000502778	-4.56769	0.000744843	0.000458543
Gohir.A11G030900	Known_gene	PLATZ	A11	2796488	2797996	+	12.52	12.92	16.24	2.1	8.06	4.5	4.49	4.96	5.66	-1.48848	6.94137e-59	4.54853e-60	-1.45195	2.97376e-57	1.41301e-58				GO:0031224//intrinsic component of membrane;GO:0016021//integral component of membrane;GO:0044425//membrane part;GO:0016020//membrane;
Gohir.D13G073900	Known_gene	TCP	D13	13119772	13121212	-	0.75	0.44	0.31	1.44	0.97	1.31	1.45	1.08	1.41	1.29213	1.29662e-06	7.66191e-07	1.3829	1.90258e-07	6.48757e-08				GO:0044238//primary metabolic process;GO:0019222//regulation of metabolic process;GO:0016070//RNA metabolic process;GO:0044260//cellular macromolecule metabolic process;GO:0019219//regulation of nucleobase-containing compound metabolic process;GO:1901576//organic substance biosynthetic process;GO:0006725//cellular aromatic compound metabolic process;GO:2000112//regulation of cellular macromolecul…
Gohir.A05G037500	Known_gene	Tify	A05	3698297	3705651	+	156.48	167.93	68.62	18.28	22.57	28.94	19.27	19.16	17.43	-1.62629	0	0	-2.14926	0	0		K13464//jasmonate ZIM domain-containing protein+ko04075//Plant hormone signal transduction;K13464//jasmonate ZIM domain-containing protein+ko04075//Plant hormone signal transduction
Gohir.A04G091800	Known_gene	Trihelix	A04	71338440	71341778	+	1.51	1.4	1.39	0.31	0.39	0.61	0.6	1.01	0.5	-1.71705	7.94024e-11	3.07897e-11	-1.02955	1.44328e-05	6.42471e-06				GO:0043231//intracellular membrane-bounded organelle;GO:0005622//intracellular;GO:0005623//cell;GO:0043226//organelle;GO:0044464//cell part;GO:0043227//membrane-bounded organelle;GO:0044424//intracellular part;GO:0043229//intracellular organelle;GO:0005634//nucleus;GO:0097159//organic cyclic compound binding;GO:0003677//DNA binding;GO:0003676//nucleic acid binding;GO:0140110//transcription regula…
Gohir.D01G128900	Known_gene	Trihelix	D01	34059993	34062486	+	2.31	2.01	1.33	0.39	0.55	0.59	0.42	0.82	0.67	-1.89675	1.01907e-20	2.08724e-21	-1.56755	3.78683e-16	6.33786e-17
BGI_novel_G001003	Novel_gene	WRKY	A05	96839270	96842614	-	0	0.06	0	0.19	0	0.5	0.46	0.22	0	3.42967	9.48378e-07	5.51017e-07	3.4193	1.41241e-06	5.40761e-07		K18835//WRKY transcription factor 2+ko04626//Plant-pathogen interaction		GO:0006351//transcription, DNA-templated;GO:0046483//heterocycle metabolic process;GO:0009058//biosynthetic process;GO:0071704//organic substance metabolic process;GO:0006725//cellular aromatic compound metabolic process;GO:0034654//nucleobase-containing compound biosynthetic process;GO:0008152//metabolic process;GO:0044249//cellular biosynthetic process;GO:0009059//macromolecule biosynthetic pro…
Gohir.A05G150600	Known_gene	WRKY	A05	14560321	14562290	-	1.88	0.97	0.65	0.38	0.37	0.35	0.56	0.83	0.18	-1.67734	5.14371e-09	2.34141e-09	-1.17537	1.0176e-05	4.41989e-06				GO:0090304//nucleic acid metabolic process;GO:1901362//organic cyclic compound biosynthetic process;GO:0046483//heterocycle metabolic process;GO:0006807//nitrogen compound metabolic process;GO:0016070//RNA metabolic process;GO:0034641//cellular nitrogen compound metabolic process;GO:1901576//organic substance biosynthetic process;GO:0006139//nucleobase-containing compound metabolic process;GO:003…
Gohir.A07G131500	Known_gene	WRKY	A07	27540512	27543907	-	0.29	0.13	0.39	0.05	0.04	0.07	0.07	0.08	0.02	-2.33765	7.08702e-06	4.61286e-06	-2.29561	1.18132e-05	5.18027e-06				GO:0071704//organic substance metabolic process;GO:0046483//heterocycle metabolic process;GO:0032774//RNA biosynthetic process;GO:0006351//transcription, DNA-templated;GO:0009987//cellular process;GO:0006139//nucleobase-containing compound metabolic process;GO:0044237//cellular metabolic process;GO:0006725//cellular aromatic compound metabolic process;GO:0044238//primary metabolic process;GO:0034…
Gohir.A10G034900	Known_gene	WRKY	A10	3144586	3146116	-	1.24	1.64	1.63	0.81	0.84	0.56	0.5	0.23	0.41	-1.0112	2.57731e-05	1.8189e-05	-1.95625	6.60688e-12	1.45945e-12	Populus trichocarpa clone 196822 TIR-NBS-TIR-TIR-WRKY type disease resistance protein mRNA, complete cds.			GO:0044237//cellular metabolic process;GO:0016070//RNA metabolic process;GO:0044271//cellular nitrogen compound biosynthetic process;GO:0044238//primary metabolic process;GO:0008152//metabolic process;GO:0097659//nucleic acid-templated transcription;GO:0044249//cellular biosynthetic process;GO:0019438//aromatic compound biosynthetic process;GO:0034654//nucleobase-containing compound biosynthetic …
Gohir.A10G038400	Known_gene	WRKY	A10	3480581	3482394	+	4.37	1.97	2.43	0.29	0.7	0.48	1.64	1.63	1.07	-2.57994	5.25547e-34	6.42827e-35	-1.02559	4.31546e-10	1.11112e-10				GO:0009058//biosynthetic process;GO:0034654//nucleobase-containing compound biosynthetic process;GO:0034641//cellular nitrogen compound metabolic process;GO:0044271//cellular nitrogen compound biosynthetic process;GO:0009059//macromolecule biosynthetic process;GO:0018130//heterocycle biosynthetic process;GO:0097659//nucleic acid-templated transcription;GO:0010467//gene expression;GO:0006725//cell…
Gohir.D05G153100	Known_gene	WRKY	D05	13634902	13636894	-	2.5	1.19	1.51	0	0.18	0.31	0.41	0.9	0.22	-3.40979	3.25078e-27	5.06088e-28	-1.78504	9.93082e-14	1.92042e-14				GO:0043170//macromolecule metabolic process;GO:0009058//biosynthetic process;GO:0044249//cellular biosynthetic process;GO:0032774//RNA biosynthetic process;GO:0009059//macromolecule biosynthetic process;GO:0019438//aromatic compound biosynthetic process;GO:1901362//organic cyclic compound biosynthetic process;GO:0034641//cellular nitrogen compound metabolic process;GO:0018130//heterocycle biosynt…
Gohir.A05G374700	Known_gene	zf-HD	A05	93010689	93011531	+	0.74	0.64	1.23	0.07	0	0	0	0.07	0	-5.15981	1.04103e-09	4.43954e-10	-5.19218	1.28655e-09	3.46384e-10				GO:1901363//heterocyclic compound binding;GO:0003677//DNA binding;GO:0097159//organic cyclic compound binding;GO:0003676//nucleic acid binding;GO:0005488//binding;
Genes in Top20 significantly enriched GO term
Gene ID	Gene Type	Annotation	Chr	Start	End	Strand +/-	TM-1 Rep 1 FPKM	TM-1 Rep 2 FPKM	TM-1 Rep 3 FPKM	CS-B18 Rep 1 FPKM	CS-B18 Rep 2 FPKM	CS-B18 Rep 3 FPKM	YangOB Rep 1 FPKM	YangOB Rep 2 FPKM	YangOB Rep 3 FPKM	log2(CS-B18/TM-1)	Qvalue(TM-1-vs-CS-B18)	Pvalue(TM-1-vs-CS-B18)	log2(YangOB/TM-1)	Qvalue(TM-1-vs-YangOB)	Pvalue(TM-1-vs-YangOB)	PRG	Kegg Orthology	Nr	GO
Gohir.A03G138400	Known_gene	AT1G60590(Pectin lyase-like superfamily protein)	A03	93567636	93571814	+	1.78	2.25	2.35	7.48	5.62	4.75	4.43	5.15	4.62	1.49309	7.38064e-47	6.31566e-48	1.15957	7.71917e-26	8.1405e-27		K01184//polygalacturonase [EC:3.2.1.15]+ko00040//Pentose and glucuronate interconversions+ko01100//Metabolic pathways		GO:0003676//nucleic acid binding;GO:1901363//heterocyclic compound binding;GO:0005488//binding;GO:0097159//organic cyclic compound binding;
Gohir.D01G103200	Known_gene	AT1G75280(NmrA-like negative transcriptional regulator family protein)	D01	18992264	18994291	-	99.83	91.12	130.88	6.95	12.48	11.52	10.17	11.31	13.12	-3.36137	0	0	-3.19635	0	0				GO:0006457//protein folding;GO:0042026//protein refolding;GO:0009987//cellular process;GO:0005622//intracellular;GO:0044464//cell part;GO:0005623//cell;GO:0005737//cytoplasm;GO:0044424//intracellular part;GO:0043168//anion binding;GO:0043167//ion binding;GO:1901363//heterocyclic compound binding;GO:0036094//small molecule binding;GO:0097367//carbohydrate derivative binding;GO:0097159//organic cyc…
Gohir.D04G001500	Known_gene	AT3G49220(Plant invertase/pectin methylesterase inhibitor superfamily)	D04	170687	173177	-	0.86	1.05	1.15	0.23	0.19	0.2	0.29	0.12	0.31	-2.30791	2.64636e-11	9.86906e-12	-2.07124	5.90314e-10	1.53949e-10
Gohir.D12G250800	Known_gene	AT3G49220(Plant invertase/pectin methylesterase inhibitor superfamily)	D12	61268107	61270984	-	3.37	4.4	4.6	1.12	1.3	1.5	0.68	0.37	0.62	-1.65445	3.43153e-40	3.48954e-41	-2.87662	3.7402e-79	1.29774e-80
Gohir.A03G052900	Known_gene	AT4G24910(glucuronoxylan 4-O-methyltransferase-like protein (DUF579))	A03	11337759	11339102	+	0.3	0.5	0.41	0	0.04	0	0	0	0	-4.72383	2.20115e-07	1.18937e-07	-5.75619	1.70696e-07	5.78259e-08
Gohir.A09G247100	Known_gene	AT4G24910(glucuronoxylan 4-O-methyltransferase-like protein (DUF579))	A09	81668487	81671769	-	0.77	1.11	1.19	0.1	0.15	0	0.15	0	0.1	-3.55917	9.27105e-13	3.08473e-13	-3.59153	9.14618e-13	1.88844e-13
Gohir.D03G114200	Known_gene	AT4G24910(glucuronoxylan 4-O-methyltransferase-like protein (DUF579))	D03	42368435	42369268	-	0.48	0.98	0.51	0	0.07	0	0.14	0	0	-4.73957	1.85967e-07	9.96985e-08	-3.77193	1.21732e-06	4.61907e-07
Gohir.D09G247700	Known_gene	AT4G24910(glucuronoxylan 4-O-methyltransferase-like protein (DUF579))	D09	53259576	53260747	-	0.88	0.44	0.55	0	0	0.05	0	0.1	0.05	-5.23576	3.47662e-10	1.42307e-10	-3.68316	9.84026e-09	2.89927e-09
Gohir.A02G125200	Known_gene	AT4G25980(peroxidase superfamily protein)	A02	73937903	73939275	-	2	2.15	1.73	0.31	0.3	0.58	0.05	0.15	0.1	-2.32161	6.90039e-16	1.85691e-16	-4.29258	1.46406e-26	1.50494e-27
Gohir.A01G071400	Known_gene	AT4G27270(Quinone reductase family protein)	A01	10258461	10262826	+	18.68	16.8	25.97	4.25	5.51	4.09	5.68	4.57	5.85	-2.13376	1.64396e-129	4.32943e-131	-1.91874	4.47135e-114	1.03632e-115				GO:0097159//organic cyclic compound binding;GO:0008270//zinc ion binding;GO:0043169//cation binding;GO:0046872//metal ion binding;GO:0046914//transition metal ion binding;GO:0043167//ion binding;GO:0003676//nucleic acid binding;GO:1901363//heterocyclic compound binding;GO:0005488//binding;
Gohir.A04G024000	Known_gene	AT4G27270(Quinone reductase family protein)	A04	4403691	4406991	-	12.94	11.8	22.83	2.72	3.17	2.36	2.8	3.27	5.65	-2.49804	7.88415e-108	2.62756e-109	-1.97742	6.16541e-82	2.04648e-83				GO:0016021//integral component of membrane;GO:0044425//membrane part;GO:0016020//membrane;GO:0031224//intrinsic component of membrane;
Gohir.D01G058300	Known_gene	AT4G27270(Quinone reductase family protein)	D01	7780399	7784764	+	9.77	9.32	12.34	3.63	4.17	3.22	3.13	3.68	4.17	-1.49679	2.11473e-40	2.13816e-41	-1.50466	5.61401e-41	3.76145e-42				GO:0031224//intrinsic component of membrane;GO:0016020//membrane;GO:0016021//integral component of membrane;GO:0044425//membrane part;
Gohir.D05G363500	Known_gene	AT4G27270(Quinone reductase family protein)	D05	59959513	59962884	+	10.73	9.49	16.26	4.84	3.45	4.13	4.22	4.51	5.27	-1.54156	2.55376e-43	2.38565e-44	-1.36661	1.34551e-36	1.02431e-37		K03809//NAD(P)H dehydrogenase (quinone) [EC:1.6.5.2]+ko00130//Ubiquinone and other terpenoid-quinone biosynthesis+ko01110//Biosynthesis of secondary metabolites		GO:0044425//membrane part;GO:0016020//membrane;GO:0031224//intrinsic component of membrane;GO:0016021//integral component of membrane;
Gohir.A05G384400	Known_gene	AT4G33440(Pectin lyase-like superfamily protein)	A05	95400121	95404145	+	0.97	1.1	0.96	0.25	0.49	0.21	0.09	0.12	0.16	-1.67425	4.88811e-10	2.02475e-10	-3.08147	2.06972e-19	2.89587e-20
Gohir.D11G281200	Known_gene	ATK4(kinesin 4)	D11	62419434	62426090	-	0.14	0.09	0.24	0	0.06	0.07	0	0.05	0.05	-1.8126	0.000142519	0.000112394	-2.15385	2.90585e-05	1.36267e-05				GO:0043228//non-membrane-bounded organelle;GO:0044446//intracellular organelle part;GO:0044464//cell part;GO:0016459//myosin complex;GO:0005856//cytoskeleton;GO:0043232//intracellular non-membrane-bounded organelle;GO:0044424//intracellular part;GO:0043229//intracellular organelle;GO:0043226//organelle;GO:0005623//cell;GO:0015629//actin cytoskeleton;GO:0044430//cytoskeletal part;GO:0043234//prote…
Gohir.D11G279900	Known_gene	ATPMEPCRB(Plant invertase/pectin methylesterase inhibitor superfamily)	D11	62228082	62230026	-	0.25	0.15	0.12	0.06	0	0.03	0	0	0.06	-2.53532	0.000835967	0.00075499	-3.15265	0.000273561	0.00015371				GO:0050896//response to stimulus;GO:0006950//response to stress;GO:0006952//defense response;GO:1901363//heterocyclic compound binding;GO:0030554//adenyl nucleotide binding;GO:0005488//binding;GO:0097367//carbohydrate derivative binding;GO:0032555//purine ribonucleotide binding;GO:0043167//ion binding;GO:1901265//nucleoside phosphate binding;GO:0032559//adenyl ribonucleotide binding;GO:0043531//A…
Gohir.A08G045800	Known_gene	CESA4(cellulose synthase A4)	A08	5928803	5934561	-	14.75	14.9	18.25	1.36	1.96	1.94	1.56	1.27	1.05	-3.18348	0	0	-3.62041	0	0	Hordeum vulgare subsp. vulgare mRNA for predicted protein, complete cds, clone: NIASHv2059P21			GO:0016020//membrane;GO:0016021//integral component of membrane;GO:0031224//intrinsic component of membrane;GO:0044425//membrane part;GO:0032553//ribonucleotide binding;GO:0019001//guanyl nucleotide binding;GO:0035639//purine ribonucleoside triphosphate binding;GO:0032549//ribonucleoside binding;GO:0003924//GTPase activity;GO:0097367//carbohydrate derivative binding;GO:0001883//purine nucleoside …
Gohir.D07G210700	Known_gene	CESA4(cellulose synthase A4)	D07	53633753	53638164	+	1.55	1.52	1.97	0.35	0.25	0.17	0.28	0.3	0.2	-2.68839	5.95442e-49	4.81076e-50	-2.67697	4.19884e-49	2.32238e-50				GO:0097159//organic cyclic compound binding;GO:1901363//heterocyclic compound binding;GO:0004521//endoribonuclease activity;GO:0003824//catalytic activity;GO:0004518//nuclease activity;GO:0140098//catalytic activity, acting on RNA;GO:0003723//RNA binding;GO:0033897//ribonuclease T2 activity;GO:0016788//hydrolase activity, acting on ester bonds;GO:0004519//endonuclease activity;GO:0003676//nucleic…
Gohir.D08G056300	Known_gene	CESA4(cellulose synthase A4)	D08	6355062	6360680	-	8.35	9.19	11.79	1.52	1.72	1.79	1.48	1.19	1.56	-2.53786	9.10356e-255	9.44133e-257	-2.78673	9.52691e-285	6.64367e-287	Hordeum vulgare subsp. vulgare mRNA for predicted protein, complete cds, clone: NIASHv2059P21
Gohir.D06G152300	Known_gene	COBL10(COBRA-like protein 10 precursor)	D06	57651716	57653785	+	1.23	1.22	0.88	0.78	0.42	0.29	0.19	0.48	0.4	-1.16179	5.23032e-07	2.95537e-07	-1.62948	1.07e-10	2.61052e-11				GO:0007154//cell communication;GO:0050896//response to stimulus;GO:0031929//TOR signaling;GO:0007165//signal transduction;GO:0050789//regulation of biological process;GO:0035556//intracellular signal transduction;GO:0051716//cellular response to stimulus;GO:0065007//biological regulation;GO:0023052//signaling;GO:0050794//regulation of cellular process;GO:0009987//cellular process;GO:0044425//memb…
Gohir.A11G235000	Known_gene	CSLE1(cellulose synthase like E1)	A11	87958016	87969747	-	4.18	3.11	3.53	1.45	1.42	1.33	1.4	1.14	1.62	-1.43398	5.6406e-20	1.20109e-20	-1.38791	4.38336e-19	6.23941e-20		K20222//importin-5;K10891//fanconi anemia group D2 protein;K10999//cellulose synthase A [EC:2.4.1.12];K20222//importin-5;K10891//fanconi anemia group D2 protein;K10999//cellulose synthase A [EC:2.4.1.12]		GO:0065007//biological regulation;GO:0051716//cellular response to stimulus;GO:0050896//response to stimulus;GO:0035556//intracellular signal transduction;GO:0007154//cell communication;GO:0050794//regulation of cellular process;GO:0009987//cellular process;GO:0023052//signaling;GO:0007165//signal transduction;GO:0050789//regulation of biological process;GO:0031929//TOR signaling;GO:0031224//intr…
Gohir.A09G065100	Known_gene	CTL2(chitinase-like protein)	A09	54005095	54007114	-	28.6	22.95	31.88	1.63	2.67	1.94	0.73	1.22	1.19	-3.72988	0	0	-4.72217	0	0
Gohir.A10G170600	Known_gene	CTL2(chitinase-like protein)	A10	93908656	93910011	-	44.35	41.32	45.84	0.98	1.73	1.88	0.5	0.33	0.76	-4.83357	0	0	-6.36171	0	0				GO:0003677//DNA binding;GO:0097159//organic cyclic compound binding;GO:0005515//protein binding;GO:1901363//heterocyclic compound binding;GO:0003676//nucleic acid binding;GO:0046983//protein dimerization activity;GO:0005488//binding;
Gohir.D09G064100	Known_gene	CTL2(chitinase-like protein)	D09	30528367	30530365	-	36.48	32.73	43.68	1.12	2.8	1.75	0.92	0.67	1	-4.29984	0	0	-5.43825	0	0				GO:0031929//TOR signaling;GO:0007165//signal transduction;GO:0050794//regulation of cellular process;GO:0023052//signaling;GO:0050896//response to stimulus;GO:0065007//biological regulation;GO:0007154//cell communication;GO:0009987//cellular process;GO:0050789//regulation of biological process;GO:0051716//cellular response to stimulus;GO:0035556//intracellular signal transduction;GO:0044464//cell…
Gohir.D10G177700	Known_gene	CTL2(chitinase-like protein)	D10	52399434	52400839	-	14.83	17.62	18.73	0.05	0.99	0.39	0.19	0.22	0.06	-5.1363	1.6081e-265	1.59281e-267	-6.76223	8.43541e-265	6.80524e-267
Gohir.A06G001600	Known_gene	EXPA11(expansin 11)	A06	87241	88764	+	5.23	4.52	1.65	0.52	0.55	0.76	0.38	0.86	0.97	-2.6508	3.22837e-40	3.27793e-41	-2.37504	7.00875e-36	5.43866e-37				GO:0044237//cellular metabolic process;GO:0009056//catabolic process;GO:0009987//cellular process;GO:0006725//cellular aromatic compound metabolic process;GO:0008152//metabolic process;GO:0019439//aromatic compound catabolic process;GO:0044248//cellular catabolic process;GO:0005488//binding;GO:0051213//dioxygenase activity;GO:0048037//cofactor binding;GO:0016705//oxidoreductase activity, acting o…
Gohir.A05G183800	Known_gene	EXPA15(expansin A15)	A05	17932723	17933998	-	1.01	0.48	0.54	0.05	0.11	0.06	0.05	0.11	0.11	-3.23576	4.15893e-08	2.07875e-08	-2.9462	1.99221e-07	6.80817e-08				GO:0008152//metabolic process;GO:0044237//cellular metabolic process;GO:0019439//aromatic compound catabolic process;GO:0009987//cellular process;GO:0044248//cellular catabolic process;GO:0009056//catabolic process;GO:0006725//cellular aromatic compound metabolic process;GO:0003824//catalytic activity;GO:0005488//binding;GO:0005506//iron ion binding;GO:0051213//dioxygenase activity;GO:0016491//ox…
Gohir.A10G148000	Known_gene	EXPA8(expansin A8)	A10	77906592	77908002	+	38.78	44.37	51.98	0	1.04	2.14	0	0	0	-5.40952	0	0	-12.5361	0	0				GO:1901566//organonitrogen compound biosynthetic process;GO:0008152//metabolic process;GO:0043603//cellular amide metabolic process;GO:0006518//peptide metabolic process;GO:0006412//translation;GO:0044249//cellular biosynthetic process;GO:0019538//protein metabolic process;GO:1901564//organonitrogen compound metabolic process;GO:0043604//amide biosynthetic process;GO:0034641//cellular nitrogen co…
Gohir.D10G116700	Known_gene	EXPA8(expansin A8)	D10	19941220	19942580	+	47.34	56.28	63.56	0.1	1.45	1.91	0.09	0	0	-5.59123	0	0	-10.7871	0	0				GO:1901363//heterocyclic compound binding;GO:0097159//organic cyclic compound binding;GO:0003677//DNA binding;GO:0003676//nucleic acid binding;GO:0046983//protein dimerization activity;GO:0005515//protein binding;GO:0005488//binding;
Gohir.A11G324500	Known_gene	FLA11(FASCICLIN-like arabinogalactan-protein 11)	A11	113937373	113950731	+	3.39	4.04	5.96	0.09	0.09	0	0	0.09	0	-6.20179	5.09163e-36	5.82837e-37	-7.23416	1.5867e-34	1.27464e-35				GO:0031224//intrinsic component of membrane;GO:0016020//membrane;GO:0044425//membrane part;GO:0016021//integral component of membrane;GO:0043168//anion binding;GO:0030554//adenyl nucleotide binding;GO:0016773//phosphotransferase activity, alcohol group as acceptor;GO:0097159//organic cyclic compound binding;GO:0030246//carbohydrate binding;GO:0043167//ion binding;GO:0005509//calcium ion binding;G…
Gohir.D07G121700	Known_gene	FLA11(FASCICLIN-like arabinogalactan-protein 11)	D07	17904482	17905486	-	0.66	0.64	0.77	0	0.06	0.18	0	0	0	-3.12028	2.16578e-07	1.16959e-07	-6.15265	1.91508e-09	5.24902e-10
Gohir.D09G103500	Known_gene	FLA11(FASCICLIN-like arabinogalactan-protein 11)	D09	37852131	37853426	-	7.51	8.35	9.03	1.33	1.66	1.8	1.52	1.04	1.12	-2.36877	1.05591e-73	5.4139e-75	-2.74786	1.32678e-87	4.10463e-89				GO:0044425//membrane part;GO:0031224//intrinsic component of membrane;GO:0016020//membrane;GO:0016021//integral component of membrane;
Gohir.D11G343800	Known_gene	FLA11(FASCICLIN-like arabinogalactan-protein 11)	D11	72873298	72874201	+	7.94	6.01	10.5	0	0.32	0.34	0.06	0	0	-5.18543	7.72089e-87	3.22694e-88	-8.53973	1.71553e-74	6.3922e-76
Gohir.A07G117300	Known_gene	FLA12(FASCICLIN-like arabinogalactan-protein 12)	A07	22491720	22492439	-	0.49	1.11	2.54	0	0	0	0	0	0	-6.53532	3.84764e-12	1.33858e-12	-6.56769	4.77677e-12	1.04146e-12				GO:0008270//zinc ion binding;GO:0043169//cation binding;GO:0046872//metal ion binding;GO:0043167//ion binding;GO:0046914//transition metal ion binding;GO:0005488//binding;
Gohir.A09G106800	Known_gene	FLA12(FASCICLIN-like arabinogalactan-protein 12)	A09	64887175	64888346	-	9.82	12.34	12.29	1.29	0.96	1.81	0.78	0.46	0.19	-3.08149	7.31387e-120	2.13637e-121	-4.58603	6.3911e-159	9.61289e-161
Gohir.A13G221200	Known_gene	FLA12(FASCICLIN-like arabinogalactan-protein 12)	A13	103341691	103342494	-	3.62	4.49	4.25	0.08	0.15	0.16	0	0.08	0	-5.00477	1.22498e-38	1.30135e-39	-7.35907	3.1549e-37	2.35647e-38
Gohir.D13G225200	Known_gene	FLA12(FASCICLIN-like arabinogalactan-protein 12)	D13	63277836	63278939	-	5.31	3.91	7.11	0.05	0.1	0.16	0	0	0	-5.66849	8.914e-74	4.56697e-75	-9.28582	3.08302e-57	1.46704e-58				GO:0016020//membrane;GO:0031224//intrinsic component of membrane;GO:0044425//membrane part;GO:0016021//integral component of membrane;GO:0003824//catalytic activity;GO:0016491//oxidoreductase activity;
Gohir.A08G049700	Known_gene	FLA7(FASCICLIN-like arabinoogalactan 7)	A08	6522177	6523649	+	1.53	1.52	1.73	0	0.04	0.05	0	0	0	-5.74477	1.01678e-26	1.61335e-27	-7.77714	2.13801e-24	2.37311e-25				GO:0046914//transition metal ion binding;GO:0008270//zinc ion binding;GO:0043169//cation binding;GO:0046872//metal ion binding;GO:0043167//ion binding;GO:0005488//binding;
Gohir.D08G059800	Known_gene	FLA7(FASCICLIN-like arabinoogalactan 7)	D08	6863723	6865106	+	4.75	4.75	6.28	0	0	0.25	0	0	0	-5.99912	3.56695e-77	1.74435e-78	-9.35341	2.0454e-59	9.39732e-61				GO:0046872//metal ion binding;GO:0005488//binding;GO:0046914//transition metal ion binding;GO:0043167//ion binding;GO:0008270//zinc ion binding;GO:0043169//cation binding;
Gohir.A01G074200	Known_gene	GAUT12(galacturonosyltransferase 12)	A01	11153761	11156786	-	3.69	4.23	4.3	0.5	1.26	0.43	0.54	0.7	0.58	-2.4619	1.73035e-58	1.14461e-59	-2.74443	2.39646e-66	1.00108e-67				GO:0007017//microtubule-based process;GO:0006928//movement of cell or subcellular component;GO:0007018//microtubule-based movement;GO:0009987//cellular process;GO:0043232//intracellular non-membrane-bounded organelle;GO:0043226//organelle;GO:0005856//cytoskeleton;GO:0044464//cell part;GO:0005623//cell;GO:0043228//non-membrane-bounded organelle;GO:0005622//intracellular;GO:0043229//intracellular o…
Gohir.A13G141500	Known_gene	GAUT12(galacturonosyltransferase 12)	A13	88625404	88628670	+	1.73	1.57	2.38	0.51	0.32	0.37	0.29	0.3	0.29	-2.23329	1.35956e-26	2.16517e-27	-2.68296	1.02227e-32	8.67345e-34				GO:0016021//integral component of membrane;GO:0044425//membrane part;GO:0031224//intrinsic component of membrane;GO:0016020//membrane;
Gohir.D13G146200	Known_gene	GAUT12(galacturonosyltransferase 12)	D13	50754041	50757070	+	2.88	2.29	2.99	0.76	0.81	1.13	0.67	0.77	1.21	-1.59833	3.14501e-22	6.01399e-23	-1.61196	1.5619e-22	1.88421e-23				GO:0043169//cation binding;GO:0043167//ion binding;GO:0046914//transition metal ion binding;GO:0046872//metal ion binding;GO:0005488//binding;GO:0008270//zinc ion binding;
Gohir.D05G035100	Known_gene	GER3(germin 3)	D05	3053707	3054625	+	1.77	3.27	3.54	0.33	0.57	0.6	0.45	0.65	0.19	-2.49288	3.90897e-19	8.67131e-20	-2.72688	5.27885e-21	6.81392e-22	Leucine-rich repeat protein kinase family protein (best arabidopsis hit)			GO:0044425//membrane part;GO:0016021//integral component of membrane;GO:0016020//membrane;GO:0031224//intrinsic component of membrane;
Gohir.A05G218300	Known_gene	GRF8(general regulatory factor 8)	A05	22412706	22415235	+	4.73	3.98	5.11	0	1.67	0	3.29	1.71	1.1	-3.0058	1.47811e-49	1.17297e-50	-1.1717	4.19117e-15	7.45873e-16
Gohir.A13G118500	Known_gene	GXM2(glucuronoxylan 4-O-methyltransferase-like protein (DUF579))	A13	78062323	78063213	-	5.44	5.18	10.05	1.98	1.54	2.46	2.36	2.51	2.62	-1.77422	2.96878e-28	4.44081e-29	-1.44339	2.45922e-21	3.1256e-22
Gohir.D13G122300	Known_gene	GXM2(glucuronoxylan 4-O-methyltransferase-like protein (DUF579))	D13	41785951	41786841	-	10.89	12.29	15.59	1.06	1.62	1.64	6.42	4.86	4.78	-3.14665	9.21936e-101	3.3268e-102	-1.2549	7.72182e-32	6.72581e-33				GO:0010468//regulation of gene expression;GO:0019222//regulation of metabolic process;GO:2000112//regulation of cellular macromolecule biosynthetic process;GO:0010556//regulation of macromolecule biosynthetic process;GO:0031323//regulation of cellular metabolic process;GO:0019219//regulation of nucleobase-containing compound metabolic process;GO:1903506//regulation of nucleic acid-templated trans…
Gohir.A01G140600	Known_gene	GXM3(glucuronoxylan 4-O-methyltransferase-like protein (DUF579))	A01	57458194	57459374	+	2.28	2.1	3.39	0.56	0.62	0.4	0.46	0.24	0.52	-2.27943	1.05486e-20	2.1634e-21	-2.64406	2.25441e-24	2.50616e-25
Gohir.D01G131500	Known_gene	GXM3(glucuronoxylan 4-O-methyltransferase-like protein (DUF579))	D01	38086338	38087521	+	3.54	4.5	5.33	0.62	0.92	0.71	0.31	0.19	0.47	-2.55841	1.47024e-39	1.51851e-40	-3.75661	2.93706e-56	1.42268e-57				GO:0032559//adenyl ribonucleotide binding;GO:0030554//adenyl nucleotide binding;GO:1901363//heterocyclic compound binding;GO:0032555//purine ribonucleotide binding;GO:0043167//ion binding;GO:0035639//purine ribonucleoside triphosphate binding;GO:0097367//carbohydrate derivative binding;GO:0032553//ribonucleotide binding;GO:0008144//drug binding;GO:0043168//anion binding;GO:0097159//organic cyclic…
Gohir.D01G163900	Known_gene	HCHIB(basic chitinase)	D01	55653126	55654503	-	0.52	0.69	0.25	0	0.05	0.16	0.15	0	0.15	-2.85725	5.56123e-06	3.56271e-06	-2.30465	7.01613e-05	3.51113e-05
Gohir.A10G035300	Known_gene	IRX1(cellulose synthase family protein)	A10	3191942	3196313	+	5.48	5.89	7.12	0.94	0.73	1.09	0.55	0.41	0.65	-2.73828	4.03482e-168	7.46005e-170	-3.50961	2.11393e-213	2.18234e-215
Gohir.D10G036000	Known_gene	IRX1(cellulose synthase family protein)	D10	3170299	3174673	+	5.25	5.54	6.3	0.92	0.75	1.09	0.57	0.43	0.46	-2.62852	3.23613e-149	7.01408e-151	-3.54469	2.53609e-199	2.84357e-201
Gohir.A11G047100	Known_gene	IRX15-L(IRREGULAR XYLEM protein (DUF579))	A11	4322629	4323802	+	6.56	6.21	8.28	0.1	0.11	0.33	0.05	0	0.1	-5.28935	8.06285e-101	2.90321e-102	-7.16704	1.54024e-97	4.2648e-99				GO:1901135//carbohydrate derivative metabolic process;GO:0006003//fructose 2,6-bisphosphate metabolic process;GO:0005975//carbohydrate metabolic process;GO:0005996//monosaccharide metabolic process;GO:0071704//organic substance metabolic process;GO:0044238//primary metabolic process;GO:0019318//hexose metabolic process;GO:0006796//phosphate-containing compound metabolic process;GO:0009987//cellul…
Gohir.A11G196000	Known_gene	IRX15-L(IRREGULAR XYLEM protein (DUF579))	A11	36339587	36341025	+	1.99	1.56	2.88	0	0.08	0.08	0	0	0.04	-5.33277	2.6789e-39	2.7939e-40	-7.36513	2.30976e-37	1.71653e-38
Gohir.A12G073300	Known_gene	IRX15-L(IRREGULAR XYLEM protein (DUF579))	A12	26646297	26647663	+	11.57	11.03	15.3	0.54	0.53	0.68	0.29	0.37	0.59	-4.42812	7.8222e-202	1.12723e-203	-4.91125	3.48322e-212	3.60786e-214				GO:0044237//cellular metabolic process;GO:0044281//small molecule metabolic process;GO:0005996//monosaccharide metabolic process;GO:0019318//hexose metabolic process;GO:0006796//phosphate-containing compound metabolic process;GO:0008152//metabolic process;GO:0071704//organic substance metabolic process;GO:0005975//carbohydrate metabolic process;GO:1901135//carbohydrate derivative metabolic proces…
Gohir.D11G050700	Known_gene	IRX15-L(IRREGULAR XYLEM protein (DUF579))	D11	4338564	4339764	+	1.85	2.24	2.63	0	0.22	0.13	0.05	0.14	0	-4.2549	2.42599e-31	3.24912e-32	-5.13926	9.55042e-34	7.84843e-35
Gohir.D11G202000	Known_gene	IRX15-L(IRREGULAR XYLEM protein (DUF579))	D11	26475107	26476520	+	4.82	5.06	5.79	0.2	0.32	0.17	0.08	0.16	0.27	-4.50368	6.50129e-88	2.68438e-89	-4.92307	1.1144e-91	3.27615e-93				GO:0000394//RNA splicing, via endonucleolytic cleavage and ligation;GO:1901360//organic cyclic compound metabolic process;GO:0071704//organic substance metabolic process;GO:0006399//tRNA metabolic process;GO:0006139//nucleobase-containing compound metabolic process;GO:0009987//cellular process;GO:0044238//primary metabolic process;GO:0044260//cellular macromolecule metabolic process;GO:0006807//n…
Gohir.D12G071000	Known_gene	IRX15-L(IRREGULAR XYLEM protein (DUF579))	D12	14292879	14294284	+	7.01	6.89	9.96	0.2	0.6	0.22	0.36	0.44	0.57	-4.525	1.48238e-132	3.78298e-134	-4.11032	1.32252e-127	2.70804e-129				GO:0044267//cellular protein metabolic process;GO:0008152//metabolic process;GO:0090407//organophosphate biosynthetic process;GO:0009058//biosynthetic process;GO:0042157//lipoprotein metabolic process;GO:0043170//macromolecule metabolic process;GO:1901137//carbohydrate derivative biosynthetic process;GO:0042158//lipoprotein biosynthetic process;GO:1901576//organic substance biosynthetic process;G…
Gohir.A05G008700	Known_gene	IRX3(Cellulose synthase family protein)	A05	976624	981241	-	5.71	5.64	7.19	0.51	0.76	0.56	0.22	0.32	0.22	-3.39652	2.73998e-229	3.32057e-231	-4.67464	1.02362e-281	7.27824e-284	Hordeum vulgare subsp. vulgare mRNA for predicted protein, complete cds, clone: NIASHv2059P21	K10999//cellulose synthase A [EC:2.4.1.12];K10999//cellulose synthase A [EC:2.4.1.12]
Gohir.D05G009400	Known_gene	IRX3(Cellulose synthase family protein)	D05	928830	933221	-	8.48	8.52	9.96	0.93	0.93	1.06	0.48	0.63	0.56	-3.20021	2.99251e-303	2.4991e-305	-4.00747	0	0	Hordeum vulgare subsp. vulgare mRNA for predicted protein, complete cds, clone: NIASHv2059P21
Gohir.D07G041900	Known_gene	IRX3(Cellulose synthase family protein)	D07	4676831	4682116	-	5.63	5.17	6.66	0.55	0.58	0.48	0.35	0.25	0.37	-3.4323	1.28936e-234	1.50247e-236	-4.17137	5.24274e-271	4.05035e-273	Hordeum vulgare subsp. vulgare mRNA for predicted protein, complete cds, clone: NIASHv2059P21
Gohir.A08G051900	Known_gene	IRX6(COBRA-like extracellular glycosyl-phosphatidyl inositol-anchored protein family)	A08	6931355	6933276	-	1.42	1.74	3.68	0.14	0.14	0.11	0	0.1	0.03	-4.14198	4.96898e-43	4.66503e-44	-5.63378	1.06264e-47	6.09906e-49
Gohir.A11G159400	Known_gene	IRX6(COBRA-like extracellular glycosyl-phosphatidyl inositol-anchored protein family)	A11	20927761	20929950	-	1.67	1.83	3.26	0.59	0.81	0.93	0.75	0.68	0.56	-1.52927	2.72745e-16	7.17333e-17	-1.74874	1.826e-19	2.54364e-20
Gohir.D11G165500	Known_gene	IRX6(COBRA-like extracellular glycosyl-phosphatidyl inositol-anchored protein family)	D11	17864795	17866827	-	2.15	2.03	1.78	0.75	0.72	0.52	0.29	0.39	0.32	-1.56884	1.1974e-13	3.71756e-14	-2.58177	7.04052e-25	7.69196e-26				GO:0042886//amide transport;GO:0008104//protein localization;GO:0015833//peptide transport;GO:0071702//organic substance transport;GO:0006810//transport;GO:0045184//establishment of protein localization;GO:0051234//establishment of localization;GO:0071705//nitrogen compound transport;GO:0015031//protein transport;GO:0051179//localization;GO:0033036//macromolecule localization;GO:0012506//vesicle …
Gohir.A09G151700	Known_gene	IRX9(Nucleotide-diphospho-sugar transferases superfamily protein)	A09	72529446	72531554	-	1.58	2.25	2.78	0	0.04	0.04	0	0.04	0.07	-6.41935	2.00445e-41	1.9706e-42	-5.86675	3.5697e-42	2.32218e-43				GO:0097159//organic cyclic compound binding;GO:1901363//heterocyclic compound binding;GO:0003676//nucleic acid binding;GO:0005488//binding;
Gohir.D09G147400	Known_gene	IRX9(Nucleotide-diphospho-sugar transferases superfamily protein)	D09	44086516	44088852	-	2.16	2.15	3.05	0.16	0.13	0.23	0.16	0.03	0.06	-3.80104	9.87601e-47	8.48549e-48	-4.83341	4.24068e-53	2.18317e-54
Gohir.D06G080500	Known_gene	KCS6(3-ketoacyl-CoA synthase 6)	D06	16505540	16510747	+	1.54	1.76	2.11	0.18	0.44	0.47	0.47	0.22	0.34	-2.33223	1.75219e-22	3.32064e-23	-2.36459	6.99947e-23	8.33143e-24		K15397//3-ketoacyl-CoA synthase [EC:2.3.1.199]+ko01110//Biosynthesis of secondary metabolites+ko00062//Fatty acid elongation		GO:0009987//cellular process;GO:0051171//regulation of nitrogen compound metabolic process;GO:0034641//cellular nitrogen compound metabolic process;GO:0010468//regulation of gene expression;GO:0006355//regulation of transcription, DNA-templated;GO:0032774//RNA biosynthetic process;GO:0019438//aromatic compound biosynthetic process;GO:0009059//macromolecule biosynthetic process;GO:0090304//nucleic…
Gohir.D10G116200	Known_gene	LP1(lipid transfer protein 1)	D10	19758325	19792025	-	285.72	347.02	365.41	2.09	10.67	19.14	4.74	2.46	12	-4.96307	0	0	-5.67527	0	0				GO:1901362//organic cyclic compound biosynthetic process;GO:0046148//pigment biosynthetic process;GO:0042168//heme metabolic process;GO:0006725//cellular aromatic compound metabolic process;GO:0006783//heme biosynthetic process;GO:1901360//organic cyclic compound metabolic process;GO:0033013//tetrapyrrole metabolic process;GO:0006779//porphyrin-containing compound biosynthetic process;GO:0042440/…
Gohir.A10G150200	Known_gene	LTP3(lipid transfer protein 3)	A10	80336781	80337536	+	138.28	182.33	174.2	0	2.46	9.26	0.22	0.23	0.09	-5.40592	0	0	-10.0331	0	0				GO:1901363//heterocyclic compound binding;GO:0003676//nucleic acid binding;GO:0005488//binding;GO:0097159//organic cyclic compound binding;
Gohir.A05G202000	Known_gene	PGSIP3(plant glycogenin-like starch initiation protein 3)	A05	20223028	20226131	+	0.52	0.66	0.68	0	0.13	0.03	0	0	0.05	-3.4639	1.77027e-14	5.20666e-15	-5.14703	1.62998e-17	2.53581e-18				GO:0044425//membrane part;GO:0031224//intrinsic component of membrane;GO:0016021//integral component of membrane;GO:0016020//membrane;GO:0016740//transferase activity;GO:1901265//nucleoside phosphate binding;GO:0008144//drug binding;GO:0005488//binding;GO:0030247//polysaccharide binding;GO:0030246//carbohydrate binding;GO:0017076//purine nucleotide binding;GO:0097367//carbohydrate derivative bind…
Gohir.D05G205100	Known_gene	PGSIP3(plant glycogenin-like starch initiation protein 3)	D05	18461925	18464992	+	0.15	0.51	0.64	0.05	0.11	0.22	0	0.05	0.03	-1.7655	1.65055e-05	1.13209e-05	-3.99111	4.84291e-11	1.15075e-11
Gohir.A10G029100	Known_gene	RAC2(RAC-like 2)	A10	2656833	2658765	-	1.02	1.07	2.62	0.36	0.36	0.12	0.18	0.06	0.06	-2.44575	1.28983e-11	4.68941e-12	-3.96458	2.91797e-17	4.6014e-18		K04392//Ras-related C3 botulinum toxin substrate 1+ko04145//Phagosome+ko04933//AGE-RAGE signaling pathway in diabetic complications		GO:0006635//fatty acid beta-oxidation;GO:0019395//fatty acid oxidation;GO:0044242//cellular lipid catabolic process;GO:0055114//oxidation-reduction process;GO:0044237//cellular metabolic process;GO:0019752//carboxylic acid metabolic process;GO:0006082//organic acid metabolic process;GO:0044255//cellular lipid metabolic process;GO:0044238//primary metabolic process;GO:0034440//lipid oxidation;GO:0…
Gohir.D10G029600	Known_gene	RAC2(RAC-like 2)	D10	2615462	2617346	-	0.3	0.57	1.04	0.06	0	0.2	0.06	0.32	0	-2.86086	5.48631e-06	3.51216e-06	-2.30465	7.01613e-05	3.51113e-05		K04392//Ras-related C3 botulinum toxin substrate 1+ko04145//Phagosome+ko04933//AGE-RAGE signaling pathway in diabetic complications
Gohir.A08G058000	Known_gene	UCC3(uclacyanin 3)	A08	8507176	8508200	-	5.13	3.44	4.69	0.25	0.55	0.58	0.49	0.5	2.83	-3.24908	5.58646e-39	5.86751e-40	-1.77972	4.03243e-20	5.43387e-21
Gohir.D08G067300	Known_gene	UCC3(uclacyanin 3)	D08	8230400	8231430	-	8.74	7.79	10.71	0.19	0.61	1.1	0.12	0.12	1.2	-3.84278	8.30541e-90	3.36155e-91	-4.21522	7.7519e-96	2.17824e-97
Gohir.A08G153500	Known_gene	XTH30(xyloglucan endotransglucosylase/hydrolase 30)	A08	107399775	107402440	+	0.93	1.35	1.28	0.16	0.42	0.04	0.42	0.04	0.15	-2.50817	6.07968e-14	1.85308e-14	-2.54053	4.519e-14	8.5751e-15
Gohir.D08G174400	Known_gene	XTH30(xyloglucan endotransglucosylase/hydrolase 30)	D08	55988217	55990741	+	1.58	1.51	1.37	0.09	0.14	0.05	0.09	0	0.13	-4.04895	2.40758e-22	4.58514e-23	-4.34435	3.18056e-23	3.73145e-24				GO:0044237//cellular metabolic process;GO:0008610//lipid biosynthetic process;GO:0006796//phosphate-containing compound metabolic process;GO:0019637//organophosphate metabolic process;GO:0006793//phosphorus metabolic process;GO:0090407//organophosphate biosynthetic process;GO:0009987//cellular process;GO:0008654//phospholipid biosynthetic process;GO:0044238//primary metabolic process;GO:0044249//…
Gohir.D12G078000	Known_gene	XTH6(xyloglucan endotransglucosylase/hydrolase 6)	D12	19594741	19596883	+	4.35	4.35	4.53	0	0.09	0.14	0	0	0	-5.86205	2.31161e-70	1.24807e-71	-9.21634	4.44656e-55	2.19947e-56
Gohir.A11G049200	Known_gene	XTH7(xyloglucan endotransglucosylase/hydrolase 7)	A11	4594976	4596418	-	16.46	17.21	21.73	6.53	7.88	5.68	9.16	8.45	8.73	-1.44838	9.72415e-77	4.7894e-78	-1.06157	6.35004e-48	3.62075e-49				GO:0043229//intracellular organelle;GO:0043231//intracellular membrane-bounded organelle;GO:0009570//chloroplast stroma;GO:0005622//intracellular;GO:0044435//plastid part;GO:0044424//intracellular part;GO:0044434//chloroplast part;GO:0005623//cell;GO:0044444//cytoplasmic part;GO:0043226//organelle;GO:0016020//membrane;GO:0044464//cell part;GO:0031224//intrinsic component of membrane;GO:0044425//m…
Gohir.D13G063700	Known_gene	XTH9(xyloglucan endotransglucosylase/hydrolase 9)	D13	9387060	9388980	+	56.17	58.75	80.47	347.66	224.06	216.47	177.53	120.3	140.66	2.02634	0	0	1.18032	0	0
Gohir.A08G022200	Known_gene	XTR6(xyloglucan endotransglycosylase 6)	A08	2388767	2390573	-	0.81	1.55	0.55	0.17	0.37	0.61	0.14	0.31	0.07	-1.34665	2.15228e-06	1.30718e-06	-2.52272	5.17835e-13	1.05149e-13
Gohir.D08G032900	Known_gene	XTR6(xyloglucan endotransglycosylase 6)	D08	3211701	3212836	-	2.16	2.81	2.57	0.21	0.3	1.35	0.42	0.11	0.42	-2.02627	2.30813e-14	6.83973e-15	-2.97077	1.50291e-21	1.89114e-22
Other differentially expressed genes
Gene ID	Gene Type		Chr	Start	End	Strand +/-	TM-1 Rep 1 FPKM	TM-1 Rep 2 FPKM	TM-1 Rep 3 FPKM	CS-B18 Rep 1 FPKM	CS-B18 Rep 2 FPKM	CS-B18 Rep 3 FPKM	YangOB Rep 1 FPKM	YangOB Rep 2 FPKM	YangOB Rep 3 FPKM	log2(CS-B18/TM-1)	Qvalue(TM-1-vs-CS-B18)	Pvalue(TM-1-vs-CS-B18)	log2(YangOB/TM-1)	Qvalue(TM-1-vs-YangOB)	Pvalue(TM-1-vs-YangOB)	PRG	Kegg Orthology	Nr	GO
BGI_novel_G000023	Novel_gene		A01	3391411	3399157	+	0.21	0	0.88	0	0.48	0	0.23	0.01	0	-1.12016	1.14542e-07	6.00897e-08	-2.13727	1.84458e-17	2.87848e-18		K01528//dynamin GTPase [EC:3.6.5.5]+ko04144//Endocytosis;K12447//UDP-sugar pyrophosphorylase [EC:2.7.7.64]+ko00520//Amino sugar and nucleotide sugar metabolism+ko00040//Pentose and glucuronate interconversions+ko01100//Metabolic pathways+ko00052//Galactose metabolism+ko00053//Ascorbate and aldarate metabolism;K03517//quinolinate synthase [EC:2.5.1.72]+ko01100//Metabolic pathways+ko00760//Nicotina…		GO:0003676//nucleic acid binding;GO:1901363//heterocyclic compound binding;GO:0005515//protein binding;GO:0005488//binding;GO:0097159//organic cyclic compound binding;GO:0003677//DNA binding;GO:0046983//protein dimerization activity;
BGI_novel_G000028	Novel_gene		A01	3391807	3399157	+	0	0	0	1.33	0.73	0.4	0.26	0.82	0.54	9.34693	5.03059e-58	3.3531e-59	8.73454	1.32355e-41	8.68697e-43		K01528//dynamin GTPase [EC:3.6.5.5]+ko04144//Endocytosis;K12447//UDP-sugar pyrophosphorylase [EC:2.7.7.64]+ko00520//Amino sugar and nucleotide sugar metabolism+ko00040//Pentose and glucuronate interconversions+ko01100//Metabolic pathways+ko00052//Galactose metabolism+ko00053//Ascorbate and aldarate metabolism;K03517//quinolinate synthase [EC:2.5.1.72]+ko01100//Metabolic pathways+ko00760//Nicotina…
BGI_novel_G000029	Novel_gene		A01	3391807	3399157	+	0	0.43	0	0	0	0	0	0	0	-6.64301	6.3638e-13	2.09096e-13	-6.67537	7.80891e-13	1.60512e-13		K01528//dynamin GTPase [EC:3.6.5.5]+ko04144//Endocytosis;K12447//UDP-sugar pyrophosphorylase [EC:2.7.7.64]+ko00520//Amino sugar and nucleotide sugar metabolism+ko00040//Pentose and glucuronate interconversions+ko01100//Metabolic pathways+ko00052//Galactose metabolism+ko00053//Ascorbate and aldarate metabolism;K03517//quinolinate synthase [EC:2.5.1.72]+ko01100//Metabolic pathways+ko00760//Nicotina…		GO:0005623//cell;GO:0000152//nuclear ubiquitin ligase complex;GO:0044446//intracellular organelle part;GO:0005622//intracellular;GO:0005680//anaphase-promoting complex;GO:0043226//organelle;GO:1902494//catalytic complex;GO:0043231//intracellular membrane-bounded organelle;GO:0044464//cell part;GO:1990234//transferase complex;GO:0043227//membrane-bounded organelle;GO:0044424//intracellular part;GO…
BGI_novel_G000075	Novel_gene		A01	14426837	14443002	+	0.78	0.88	0.7	1.27	1.19	2.93	3.11	1.31	2.79	1.18164	2.43421e-81	1.11287e-82	1.61915	2.11601e-178	2.727e-180		K05573//NAD(P)H-quinone oxidoreductase subunit 2 [EC:1.6.5.3]+ko01100//Metabolic pathways+ko00190//Oxidative phosphorylation;K02992//small subunit ribosomal protein S7+ko03010//Ribosome
BGI_novel_G000120	Novel_gene		A01	63706042	63709342	-	0	0	0.26	0	0	0	0	0	0	-4.73591	0.000208505	0.00016879	-4.76827	0.000271483	0.000152403				GO:0008152//metabolic process;GO:0006629//lipid metabolic process;GO:0044238//primary metabolic process;GO:0071704//organic substance metabolic process;GO:0004175//endopeptidase activity;GO:0070011//peptidase activity, acting on L-amino acid peptides;GO:0008233//peptidase activity;GO:0003824//catalytic activity;GO:0016787//hydrolase activity;GO:0140096//catalytic activity, acting on a protein;GO:…
BGI_novel_G000126	Novel_gene		A01	64495711	64500135	-	0.06	0	0.22	0.8	0.69	0	0.41	0.04	0.58	2.48362	4.13654e-14	1.24603e-14	1.96124	6.88389e-08	2.22849e-08		K14863//ribosome biogenesis protein YTM1;K17491//protein phosphatase 4 regulatory subunit 3;K00499//choline monooxygenase [EC:1.14.15.7]+ko00260//Glycine, serine and threonine metabolism
BGI_novel_G000143	Novel_gene		A01	77353987	77360256	-	0.21	0.71	0	1.09	0.76	0.71	1.23	1.38	1.39	1.48338	1.79407e-09	7.8091e-10	2.12375	3.72506e-22	4.55489e-23		K00993//ethanolaminephosphotransferase [EC:2.7.8.1]+ko00440//Phosphonate and phosphinate metabolism+ko01100//Metabolic pathways+ko01110//Biosynthesis of secondary metabolites+ko00564//Glycerophospholipid metabolism+ko00565//Ether lipid metabolism		GO:0016021//integral component of membrane;GO:0044425//membrane part;GO:0016020//membrane;GO:0031224//intrinsic component of membrane;
BGI_novel_G000199	Novel_gene		A01	104038513	104045277	+	0.19	0	0	0.2	0.74	0.27	0.19	0.39	0.83	2.60989	2.14882e-09	9.42669e-10	2.82769	1.9287e-11	4.43058e-12		K02503//histidine triad (HIT) family protein		GO:0016021//integral component of membrane;GO:0044425//membrane part;GO:0031224//intrinsic component of membrane;GO:0016020//membrane;
Gohir.A01G004600	Known_gene		A01	381220	382906	-	7.76	6.79	9	0.46	1.32	1	0.71	0.77	0.63	-3.07377	1.38169e-115	4.23982e-117	-3.47934	7.26273e-130	1.43749e-131
Gohir.A01G004700	Known_gene		A01	408085	409786	-	23.53	20.88	20.77	3.1	17.82	5.93	4.62	3.42	4.18	-1.26135	4.85213e-108	1.61331e-109	-2.41271	9.77392e-267	7.78486e-269				GO:0071702//organic substance transport;GO:0006857//oligopeptide transport;GO:0006810//transport;GO:0042886//amide transport;GO:0015833//peptide transport;GO:0071705//nitrogen compound transport;GO:0051234//establishment of localization;GO:0051179//localization;GO:0044425//membrane part;GO:0016021//integral component of membrane;GO:0016020//membrane;GO:0031224//intrinsic component of membrane;GO:…
Gohir.A01G005200	Known_gene		A01	460627	465224	+	1.76	0.65	0.08	5.33	2.31	3.1	3.46	4.05	5.33	2.0771	3.68402e-50	2.88914e-51	2.33894	7.71828e-70	3.08169e-71		K17087//transmembrane 9 superfamily member 3		GO:0006807//nitrogen compound metabolic process;GO:1901564//organonitrogen compound metabolic process;GO:0071704//organic substance metabolic process;GO:0008152//metabolic process;GO:0009308//amine metabolic process;GO:0016020//membrane;GO:0044425//membrane part;GO:0031224//intrinsic component of membrane;GO:0016021//integral component of membrane;GO:0016638//oxidoreductase activity, acting on th…
Gohir.A01G009600	Known_gene		A01	941545	948290	-	1.13	0.78	1.68	0	0.03	0	0	0	0	-6.63826	1.98553e-24	3.45282e-25	-7.67062	6.06328e-23	7.19843e-24
Gohir.A01G024600	Known_gene		A01	2582689	2583848	-	0.09	0.2	0.45	0.5	0.83	0.57	0.83	0.55	0.63	1.39068	0.000948027	0.000866212	1.46794	0.000566803	0.000339734				GO:0044425//membrane part;GO:0016020//membrane;GO:0016021//integral component of membrane;GO:0031224//intrinsic component of membrane;GO:0019829//cation-transporting ATPase activity;GO:0005524//ATP binding;GO:0000166//nucleotide binding;GO:0043492//ATPase activity, coupled to movement of substances;GO:0030554//adenyl nucleotide binding;GO:1901265//nucleoside phosphate binding;GO:0015662//ATPase a…
Gohir.A01G043100	Known_gene		A01	4698009	4698601	+	1.24	0.76	3.12	0	0.11	0.11	0	0	0.11	-4.50495	1.68192e-11	6.17045e-12	-5.53731	5.44166e-12	1.19275e-12
Gohir.A01G043200	Known_gene		A01	4709699	4710359	+	0.99	0.57	1.26	0.1	0.09	0.1	0.09	0.09	0.19	-3.27229	1.31872e-06	7.79971e-07	-2.88961	6.56801e-06	2.76442e-06				GO:0016021//integral component of membrane;GO:0031224//intrinsic component of membrane;GO:0044425//membrane part;GO:0016020//membrane;
Gohir.A01G053500	Known_gene		A01	6769181	6771144	-	2.74	3.34	4.52	1.6	1.63	1.93	1.32	1.22	1.71	-1.02368	6.3979e-08	3.26396e-08	-1.29978	7.2063e-11	1.73622e-11
Gohir.A01G058900	Known_gene		A01	7753984	7758953	-	1.73	2.03	2.04	0.13	0.09	0.11	0.14	0.13	0.09	-4.11137	5.54209e-29	8.05757e-30	-4.00431	1.12916e-28	1.08349e-29	ribosomal protein L23AB (best arabidopsis hit); expressed protein (best rice hit)			GO:0044262//cellular carbohydrate metabolic process;GO:0009059//macromolecule biosynthetic process;GO:0070589//cellular component macromolecule biosynthetic process;GO:0045492//xylan biosynthetic process;GO:0009058//biosynthetic process;GO:0034645//cellular macromolecule biosynthetic process;GO:0071840//cellular component organization or biogenesis;GO:0034637//cellular carbohydrate biosynthetic p…
Gohir.A01G062500	Known_gene		A01	8308531	8312523	+	2.01	2.15	1.36	0.63	0.44	0.46	0.54	0.57	0.96	-1.84782	2.62478e-16	6.8931e-17	-1.41072	2.05092e-11	4.72186e-12				GO:0008643//carbohydrate transport;GO:0006810//transport;GO:0071702//organic substance transport;GO:0051179//localization;GO:0051234//establishment of localization;GO:0044425//membrane part;GO:0044464//cell part;GO:0016020//membrane;GO:0005886//plasma membrane;GO:0016021//integral component of membrane;GO:0071944//cell periphery;GO:0005623//cell;GO:0031224//intrinsic component of membrane;
Gohir.A01G066200	Known_gene		A01	8974911	8976578	-	20.94	20.1	23.19	6.43	6.77	6.54	8.15	7.63	9.08	-1.69203	7.43927e-97	2.81449e-98	-1.35915	4.61451e-71	1.81563e-72				GO:0016747//transferase activity, transferring acyl groups other than amino-acyl groups;GO:0016746//transferase activity, transferring acyl groups;GO:0003824//catalytic activity;GO:0016740//transferase activity;
Gohir.A01G066500	Known_gene		A01	9067381	9069793	+	0.63	0.85	0.89	0.1	0	0.22	0.1	0.09	0.15	-2.87472	4.64688e-16	1.23894e-16	-2.79951	1.23931e-15	2.14154e-16	ABC-2 type transporter family protein (best arabidopsis hit)			GO:0016788//hydrolase activity, acting on ester bonds;GO:0016787//hydrolase activity;GO:0003824//catalytic activity;
Gohir.A01G068400	Known_gene		A01	9401505	9402958	+	18.11	15.96	16.36	5.61	5.28	11.52	6.23	6.83	5.06	-1.17522	3.7145e-53	2.73702e-54	-1.47408	1.2421e-75	4.55174e-77
Gohir.A01G072700	Known_gene		A01	10868315	10871049	-	0.2	3.1	0.38	0	0.13	1.61	0.03	0.16	0.48	-1.09419	4.66191e-07	2.62007e-07	-2.4369	4.4967e-19	6.40381e-20				GO:0016021//integral component of membrane;GO:0031224//intrinsic component of membrane;GO:0016020//membrane;GO:0044425//membrane part;GO:0005215//transporter activity;
Gohir.A01G076900	Known_gene		A01	11912344	11915030	-	10.71	10.32	11.93	3.67	5.82	4.54	4.95	5.08	5.51	-1.2208	1.18284e-41	1.15551e-42	-1.07651	1.80557e-34	1.45355e-35
Gohir.A01G100600	Known_gene		A01	19168937	19170466	-	1.05	1.28	1.56	6.03	3.98	4.19	4.2	2.53	2.22	1.87923	5.67792e-33	7.21187e-34	1.21276	1.03459e-11	2.31935e-12
Gohir.A01G108400	Known_gene		A01	21605624	21609241	-	0.4	0.32	0.28	1.55	1.93	1	1.54	1.2	0.94	2.17903	1.15978e-26	1.84165e-27	1.88133	2.35193e-18	3.48691e-19				GO:1901576//organic substance biosynthetic process;GO:0019685//photosynthesis, dark reaction;GO:0015977//carbon fixation;GO:0009058//biosynthetic process;GO:0043094//cellular metabolic compound salvage;GO:0019253//reductive pentose-phosphate cycle;GO:0008152//metabolic process;GO:0009987//cellular process;GO:0005975//carbohydrate metabolic process;GO:0009853//photorespiration;GO:0044237//cellular…
Gohir.A01G110600	Known_gene		A01	22554831	22555994	-	0.74	0.39	0.73	0.07	0.19	0.2	0.19	0.07	0.19	-2.00098	0.000259936	0.000213735	-2.03335	0.000297879	0.000168667
Gohir.A01G113900	Known_gene		A01	24953797	24957312	+	0.3	0.52	1.14	0.07	0.35	0.18	0.1	0	0.72	-1.67025	8.2596e-06	5.42581e-06	-1.20512	0.000579989	0.000348391				GO:0003824//catalytic activity;GO:0016772//transferase activity, transferring phosphorus-containing groups;GO:0016301//kinase activity;GO:0016740//transferase activity;
Gohir.A01G114800	Known_gene		A01	25336700	25338614	-	91.45	81.27	114.25	29.85	36.24	27.53	34.8	36.78	41.13	-1.60261	0	0	-1.338	0	0
Gohir.A01G119900	Known_gene		A01	27820340	27821709	-	1	0.88	1.26	0.18	0.7	0.18	0.17	0	0.43	-1.53532	0.000677557	0.000601503	-2.34529	1.06745e-05	4.65063e-06				GO:0043169//cation binding;GO:0046872//metal ion binding;GO:0051213//dioxygenase activity;GO:0016491//oxidoreductase activity;GO:0043167//ion binding;GO:0003824//catalytic activity;GO:0005488//binding;
Gohir.A01G120100	Known_gene		A01	28091281	28092991	+	0.5	0	0.48	0	0	0	0	0	0	-5.63854	2.97689e-07	1.63317e-07	-5.6709	3.92125e-07	1.38978e-07	NB-ARC domain-containing disease resistance protein (best arabidopsis hit)			GO:0043227//membrane-bounded organelle;GO:0044464//cell part;GO:0005623//cell;GO:0043229//intracellular organelle;GO:0044424//intracellular part;GO:0005634//nucleus;GO:0043231//intracellular membrane-bounded organelle;GO:0043226//organelle;GO:0005622//intracellular;
Gohir.A01G126200	Known_gene		A01	34778646	34786475	+	3.92	4.61	5.48	0.38	0.7	0.54	0.4	0.52	0.15	-3.10529	2.16683e-65	1.26333e-66	-3.70594	3.67856e-76	1.33168e-77				GO:0006952//defense response;GO:0009607//response to biotic stimulus;GO:0050896//response to stimulus;GO:0006950//response to stress;
Gohir.A01G128800	Known_gene		A01	39963343	39963946	-	1.21	1.06	1.31	0.11	0.42	0.11	0	0.42	0.1	-2.45286	8.40009e-06	5.52397e-06	-2.74826	2.87654e-06	1.15098e-06
Gohir.A01G134500	Known_gene		A01	47017287	47017720	-	29.14	27.08	24.48	6.08	6.72	13.84	12.57	12.11	4.85	-1.59133	2.63544e-38	2.8233e-39	-1.42992	4.5535e-33	3.81517e-34				GO:0000226//microtubule cytoskeleton organization;GO:0009987//cellular process;GO:0007017//microtubule-based process;GO:0007049//cell cycle;GO:0071840//cellular component organization or biogenesis;GO:0007010//cytoskeleton organization;GO:0000910//cytokinesis;GO:0022402//cell cycle process;GO:0051301//cell division;GO:0006996//organelle organization;GO:0016043//cellular component organization;GO:…
Gohir.A01G139500	Known_gene		A01	55109120	55110295	-	20.98	19.47	28.26	9.5	8.15	6.12	8.07	9.9	10.41	-1.51107	3.17384e-62	1.95893e-63	-1.2605	7.35421e-48	4.20589e-49		K14496//abscisic acid receptor PYR/PYL family+ko04016//MAPK signaling pathway - plant+ko04075//Plant hormone signal transduction
Gohir.A01G164100	Known_gene		A01	89171477	89173542	+	145.23	190.73	180.18	1.84	5.23	11.6	3.21	2.37	5.37	-4.79197	0	0	-5.54372	0	0				GO:0071840//cellular component organization or biogenesis;GO:0071554//cell wall organization or biogenesis;GO:0044238//primary metabolic process;GO:0005975//carbohydrate metabolic process;GO:0071704//organic substance metabolic process;GO:0008152//metabolic process;GO:0009987//cellular process;GO:0016043//cellular component organization;GO:0045229//external encapsulating structure organization;GO…
Gohir.A01G169600	Known_gene		A01	92071784	92073705	-	0.45	0.75	0.97	0	0.07	0	0.07	0	0.13	-4.95036	1.64415e-08	7.87054e-09	-3.39776	5.16869e-07	1.85964e-07				GO:0006952//defense response;GO:0009607//response to biotic stimulus;GO:0006950//response to stress;GO:0050896//response to stimulus;GO:0016020//membrane;
Gohir.A01G179600	Known_gene		A01	94831508	94833781	-	0.4	0.75	0.76	0.14	0.28	0.07	0.21	0.13	0.24	-1.89629	1.83182e-06	1.10166e-06	-1.6751	1.5393e-05	6.88424e-06				GO:0044425//membrane part;GO:0016021//integral component of membrane;GO:0031224//intrinsic component of membrane;GO:0016020//membrane;
Gohir.A01G197300	Known_gene		A01	99320790	99322797	+	2.38	2.99	2.94	0.03	0.35	0.07	0.1	0	0.03	-4.17091	9.78092e-56	6.84233e-57	-6.01063	1.35897e-61	6.06243e-63				GO:0005515//protein binding;GO:0003779//actin binding;GO:0005488//binding;GO:0008092//cytoskeletal protein binding;
Gohir.A01G202900	Known_gene		A01	100260948	100261982	-	1.05	0.98	1	0	0.06	0	0.06	0	0	-5.53763	9.38121e-13	3.12284e-13	-5.62658	1.08104e-12	2.245e-13				GO:0043412//macromolecule modification;GO:0044237//cellular metabolic process;GO:0044238//primary metabolic process;GO:0006486//protein glycosylation;GO:0019538//protein metabolic process;GO:0006807//nitrogen compound metabolic process;GO:0008152//metabolic process;GO:1901576//organic substance biosynthetic process;GO:1901137//carbohydrate derivative biosynthetic process;GO:0009059//macromolecule…
Gohir.A01G209000	Known_gene		A01	101502174	101503537	-	3.21	3.34	5.2	0	0.12	0.17	0.04	0.08	0.37	-5.30655	1.20832e-66	6.93225e-68	-4.56131	2.34608e-64	1.0081e-65
Gohir.A01G216400	Known_gene		A01	102450247	102450985	-	0.55	0.46	1.88	0	0.34	0	0.11	0.11	0	-3.00925	2.04173e-05	1.41987e-05	-3.62658	5.48685e-06	2.28246e-06
Gohir.A01G218700	Known_gene		A01	102644338	102646620	-	0.39	0.28	0.29	0.07	0.12	0.12	0	0.05	0.22	-1.62113	0.00016305	0.000129662	-1.84804	5.06561e-05	2.46603e-05	ABC-2 type transporter family protein (best arabidopsis hit)
Gohir.A01G222600	Known_gene		A01	103072290	103075536	-	0.17	0.18	0.3	0.04	0.04	0	0.07	0	0.04	-3.11789	0.000216742	0.000175921	-2.57249	0.00098725	0.000624379
Gohir.A01G227000	Known_gene		A01	103608953	103610838	+	42.85	25.09	14.77	3.24	2.99	4.23	5.85	8.69	3.85	-2.99952	0	0	-2.18567	4.11146e-229	3.92127e-231				GO:0044464//cell part;GO:0005623//cell;GO:0005622//intracellular;GO:0046872//metal ion binding;GO:0043169//cation binding;GO:0046914//transition metal ion binding;GO:0008270//zinc ion binding;GO:0043167//ion binding;GO:0005488//binding;
BGI_novel_G000204	Novel_gene		A02	988976	992039	+	0.73	0.98	1.55	2.72	2.68	2.35	2.39	2.39	2.33	1.26608	5.11132e-25	8.6642e-26	1.14016	9.93684e-20	1.36892e-20		K03515//DNA repair protein REV1 [EC:2.7.7.-];K22686//pro-apoptotic serine protease NMA111 [EC:3.4.21.-];K11593//eukaryotic translation initiation factor 2C;K17545//serine/threonine-protein kinase ULK4 [EC:2.7.11.1];K03517//quinolinate synthase [EC:2.5.1.72]+ko01100//Metabolic pathways+ko00760//Nicotinate and nicotinamide metabolism
BGI_novel_G000242	Novel_gene		A02	7968248	7971902	+	0	0.13	0	0.48	0.78	0	0.01	1.13	1.45	3.36118	5.96085e-05	4.42975e-05	4.37103	7.57876e-10	1.99616e-10		K10527//enoyl-CoA hydratase/3-hydroxyacyl-CoA dehydrogenase [EC:4.2.1.17 1.1.1.35 1.1.1.211]+ko00592//alpha-Linolenic acid metabolism+ko01100//Metabolic pathways+ko01110//Biosynthesis of secondary metabolites+ko01212//Fatty acid metabolism+ko00071//Fatty acid degradation
BGI_novel_G000251	Novel_gene		A02	9675319	9678670	-	0	0	0	0	0.71	0	0	0.13	0.48	5.62616	5.25727e-07	2.97142e-07	5.36777	6.15346e-06	2.57954e-06		K10357//myosin V
BGI_novel_G000264	Novel_gene		A02	12534714	12536876	-	0.19	0.65	0.5	0	0	0.17	0.13	0	0	-2.9965	5.10568e-08	2.57914e-08	-3.35079	1.3096e-08	3.91001e-09		K04733//interleukin-1 receptor-associated kinase 4 [EC:2.7.11.1]		GO:0003824//catalytic activity;GO:0016829//lyase activity;
BGI_novel_G000294	Novel_gene		A02	46932666	46940378	-	0.15	0.09	0.08	0.34	0.38	0.22	0.59	0.32	0.51	1.55084	0.000235837	0.000192501	2.15409	2.40661e-08	7.39344e-09				GO:0044425//membrane part;GO:0016020//membrane;GO:0016021//integral component of membrane;GO:0031224//intrinsic component of membrane;
BGI_novel_G000325	Novel_gene		A02	80962853	80963979	-	0.25	0.17	0	0.18	0.69	0.81	0.46	1.61	0.26	1.96801	0.000580102	0.000508213	2.43083	6.8504e-06	2.8916e-06		K00962//polyribonucleotide nucleotidyltransferase [EC:2.7.7.8]+ko00230//Purine metabolism+ko03018//RNA degradation+ko00240//Pyrimidine metabolism;K14677//aminoacylase [EC:3.5.1.14]+ko00220//Arginine biosynthesis+ko01230//Biosynthesis of amino acids+ko01100//Metabolic pathways+ko01110//Biosynthesis of secondary metabolites+ko01210//2-Oxocarboxylic acid metabolism		GO:0016020//membrane;GO:0016021//integral component of membrane;GO:0031224//intrinsic component of membrane;GO:0044425//membrane part;
BGI_novel_G000334	Novel_gene		A02	82419257	82427008	+	2.43	1.5	1.54	0.76	0.67	0.79	0.07	0	0	-1.30183	2.02181e-05	1.40456e-05	-6.19218	3.6656e-18	5.50718e-19		K01772//protoporphyrin/coproporphyrin ferrochelatase [EC:4.99.1.1 4.99.1.9]+ko00860//Porphyrin and chlorophyll metabolism+ko01100//Metabolic pathways+ko01110//Biosynthesis of secondary metabolites		GO:0009987//cellular process;GO:0044237//cellular metabolic process;GO:0019439//aromatic compound catabolic process;GO:0008152//metabolic process;GO:0009056//catabolic process;GO:0044248//cellular catabolic process;GO:0006725//cellular aromatic compound metabolic process;GO:0046872//metal ion binding;GO:0051536//iron-sulfur cluster binding;GO:0003824//catalytic activity;GO:0051537//2 iron, 2 sulf…
BGI_novel_G000345	Novel_gene		A02	87880614	87888342	-	0	0.05	0.05	0.21	0.06	0.13	0.7	0.33	0.41	1.90022	0.000116556	9.06517e-05	3.76271	4.9327e-26	5.15304e-27		K14494//DELLA protein+ko04075//Plant hormone signal transduction
Gohir.A02G009700	Known_gene		A02	875605	878745	-	1.68	1.9	3.21	0.07	0.11	0.19	0.07	0.09	0.14	-4.16521	3.03483e-63	1.83777e-64	-4.49714	2.96367e-66	1.24004e-67				GO:1901576//organic substance biosynthetic process;GO:0090304//nucleic acid metabolic process;GO:0097659//nucleic acid-templated transcription;GO:0044237//cellular metabolic process;GO:0006351//transcription, DNA-templated;GO:0044260//cellular macromolecule metabolic process;GO:0018130//heterocycle biosynthetic process;GO:0071704//organic substance metabolic process;GO:0009058//biosynthetic proce…
Gohir.A02G013000	Known_gene		A02	1250588	1252952	+	0.09	0.16	0.4	0.77	0.52	0.72	0.55	0.51	0.54	1.6588	2.38256e-08	1.16089e-08	1.32945	2.99034e-05	1.40586e-05
Gohir.A02G026600	Known_gene		A02	3228150	3229311	-	9.61	4.11	4.91	1	1.71	1.23	1.99	1.42	2.28	-2.24194	3.46746e-33	4.35843e-34	-1.71516	9.3898e-24	1.0769e-24
Gohir.A02G031700	Known_gene		A02	3943415	3944317	+	4.96	2.79	7.25	0	0.14	0.15	0	0	0	-5.69182	8.48807e-26	1.39397e-26	-7.72419	1.1522e-23	1.32656e-24				GO:0048037//cofactor binding;GO:0020037//heme binding;GO:0046872//metal ion binding;GO:0043167//ion binding;GO:0097159//organic cyclic compound binding;GO:0016491//oxidoreductase activity;GO:0046914//transition metal ion binding;GO:0003824//catalytic activity;GO:0046906//tetrapyrrole binding;GO:0004497//monooxygenase activity;GO:1901363//heterocyclic compound binding;GO:0016705//oxidoreductase ac…
Gohir.A02G032800	Known_gene		A02	4138937	4139767	+	0.27	0.65	1.18	0	0	0.08	0	0	0	-4.80834	8.73259e-08	4.51642e-08	-5.8407	7.1501e-08	2.32004e-08				GO:0046914//transition metal ion binding;GO:0046872//metal ion binding;GO:0016491//oxidoreductase activity;GO:0016705//oxidoreductase activity, acting on paired donors, with incorporation or reduction of molecular oxygen;GO:0097159//organic cyclic compound binding;GO:0048037//cofactor binding;GO:0046906//tetrapyrrole binding;GO:0043167//ion binding;GO:0043169//cation binding;GO:0005488//binding;G…
Gohir.A02G033300	Known_gene		A02	4198026	4199380	+	2.42	2.93	2.22	0.38	0.23	0.43	0.45	0.42	0.73	-2.78458	1.23026e-21	2.41896e-22	-2.11068	4.86627e-16	8.19439e-17
Gohir.A02G033500	Known_gene		A02	4203148	4203978	-	13.74	15.47	18.05	4.86	12.23	5.66	7.82	5.95	7.65	-1.02852	3.97961e-26	6.44904e-27	-1.12552	3.40671e-30	3.12568e-31				GO:0001882//nucleoside binding;GO:0032550//purine ribonucleoside binding;GO:0043167//ion binding;GO:0016787//hydrolase activity;GO:0017111//nucleoside-triphosphatase activity;GO:0001883//purine nucleoside binding;GO:0016817//hydrolase activity, acting on acid anhydrides;GO:1901363//heterocyclic compound binding;GO:0016818//hydrolase activity, acting on acid anhydrides, in phosphorus-containing an…
Gohir.A02G037300	Known_gene		A02	4855905	4857417	+	5.28	4.42	4.58	1.31	2.93	1.96	1.65	1.42	1.74	-1.1937	4.10435e-20	8.6695e-21	-1.56769	6.02384e-30	5.57015e-31
Gohir.A02G038600	Known_gene		A02	5100435	5101492	-	18.51	27.31	24.98	3.08	6.55	4.63	3.2	2.44	3.98	-2.2932	2.26833e-159	4.51114e-161	-2.86203	1.00449e-205	1.08507e-207
Gohir.A02G041000	Known_gene		A02	5628360	5629286	+	7.49	7.04	6.82	0.71	2.71	1.33	1.01	0.64	1.06	-2.1503	3.1136e-39	3.25331e-40	-2.96585	3.37495e-56	1.6371e-57				GO:0016021//integral component of membrane;GO:0016020//membrane;GO:0031224//intrinsic component of membrane;GO:0044425//membrane part;GO:0016746//transferase activity, transferring acyl groups;GO:0003824//catalytic activity;GO:0008374//O-acyltransferase activity;GO:0016740//transferase activity;GO:0016747//transferase activity, transferring acyl groups other than amino-acyl groups;
Gohir.A02G050300	Known_gene		A02	7768854	7769707	-	4.96	5.51	4.78	1.89	2.36	1.47	1.08	0.86	1.84	-1.39662	2.05947e-13	6.50764e-14	-1.99737	2.03426e-21	2.57644e-22				GO:0031224//intrinsic component of membrane;GO:0016020//membrane;GO:0044425//membrane part;GO:0016021//integral component of membrane;GO:0003824//catalytic activity;GO:0016740//transferase activity;GO:0008374//O-acyltransferase activity;GO:0016747//transferase activity, transferring acyl groups other than amino-acyl groups;GO:0016746//transferase activity, transferring acyl groups;
Gohir.A02G055500	Known_gene		A02	8804449	8805980	+	30.3	25.92	29.88	3.88	10.13	9.05	5.1	5.63	30.52	-1.89412	1.03753e-188	1.63217e-190	-1.04579	1.70153e-78	5.9736e-80				GO:0043207//response to external biotic stimulus;GO:0016114//terpenoid biosynthetic process;GO:0008299//isoprenoid biosynthetic process;GO:0044237//cellular metabolic process;GO:0006629//lipid metabolic process;GO:0044249//cellular biosynthetic process;GO:0009605//response to external stimulus;GO:0051704//multi-organism process;GO:0006721//terpenoid metabolic process;GO:0050896//response to stimu…
Gohir.A02G069500	Known_gene		A02	12648201	12651850	-	0.43	0.51	0.99	0.25	0.43	0.26	0.25	0.25	0.2	-1.01218	0.000168266	0.000134228	-1.44836	9.38417e-07	3.4963e-07				GO:0090378//seed trichome elongation;GO:0048316//seed development;GO:0048869//cellular developmental process;GO:0009826//unidimensional cell growth;GO:0061458//reproductive system development;GO:0010154//fruit development;GO:0009653//anatomical structure morphogenesis;GO:0048856//anatomical structure development;GO:0000902//cell morphogenesis;GO:0032504//multicellular organism reproduction;GO:007…
Gohir.A02G069900	Known_gene		A02	12868436	12871488	+	0.82	0.57	0.67	0.09	0.63	0.27	0.34	0.26	0.19	-1.05615	2.96624e-05	2.11181e-05	-1.40263	2.55932e-07	8.87833e-08				GO:0046872//metal ion binding;GO:0005488//binding;GO:0043167//ion binding;GO:0051213//dioxygenase activity;GO:0043169//cation binding;GO:0003824//catalytic activity;GO:0016491//oxidoreductase activity;
Gohir.A02G073300	Known_gene		A02	14863447	14865109	-	0.85	0.7	0.58	0	0	0	0	0	0	-6.12907	1.33446e-09	5.73647e-10	-6.16144	1.71303e-09	4.66947e-10				GO:0006952//defense response;GO:0050896//response to stimulus;GO:0006950//response to stress;GO:0043531//ADP binding;GO:0097367//carbohydrate derivative binding;GO:0032553//ribonucleotide binding;GO:1901265//nucleoside phosphate binding;GO:1901363//heterocyclic compound binding;GO:0036094//small molecule binding;GO:0030554//adenyl nucleotide binding;GO:0043168//anion binding;GO:0017076//purine nu…
Gohir.A02G082200	Known_gene		A02	21429737	21432143	+	0.42	0.44	0.45	0.1	0.17	0.13	0.12	0.08	0.07	-1.70525	8.86279e-06	5.852e-06	-2.25735	1.26221e-07	4.20904e-08				GO:0097367//carbohydrate derivative binding;GO:0005524//ATP binding;GO:0008144//drug binding;GO:1901363//heterocyclic compound binding;GO:0032553//ribonucleotide binding;GO:0043167//ion binding;GO:0016740//transferase activity;GO:0017076//purine nucleotide binding;GO:0004672//protein kinase activity;GO:0016301//kinase activity;GO:0003824//catalytic activity;GO:0016772//transferase activity, trans…
Gohir.A02G083100	Known_gene		A02	23945925	23947213	+	0.42	0.57	0.27	0	0.13	0.14	0.09	0.22	0	-2.22288	9.86539e-05	7.59194e-05	-2.03285	0.000299275	0.000169509
Gohir.A02G093200	Known_gene		A02	37938502	37940815	-	0.29	0.28	0.37	0	0	0.04	0.04	0.04	0.08	-4.42804	3.84009e-06	2.41057e-06	-2.4604	0.000367003	0.000211207
Gohir.A02G095300	Known_gene		A02	41927627	41928857	-	0.35	0.56	0.53	0.05	0.32	0.05	0	0.05	0.05	-1.75267	0.000494679	0.000428161	-3.95496	1.44571e-07	4.85705e-08
Gohir.A02G095600	Known_gene		A02	42258409	42260844	+	0.92	1.48	1.13	0.06	0	0	0	0	0	-5.95036	5.92663e-16	1.58981e-16	-6.98272	2.25366e-15	3.95137e-16				GO:0000166//nucleotide binding;GO:0032555//purine ribonucleotide binding;GO:0097159//organic cyclic compound binding;GO:1901265//nucleoside phosphate binding;GO:0035639//purine ribonucleoside triphosphate binding;GO:1901363//heterocyclic compound binding;GO:0008144//drug binding;GO:0032559//adenyl ribonucleotide binding;GO:0043168//anion binding;GO:0005524//ATP binding;GO:0017076//purine nucleoti…
Gohir.A02G102000	Known_gene		A02	46770026	46770721	+	1.89	0.99	1.24	0.18	0.13	0.36	0.17	0	0.76	-2.62677	5.49962e-08	2.78817e-08	-2.14516	1.82941e-06	7.11921e-07
Gohir.A02G103600	Known_gene		A02	48218117	48218897	+	2.73	2.86	7.63	0.16	0.08	0.24	0	0	0.23	-4.77479	5.86538e-39	6.16502e-40	-5.80715	1.61575e-40	1.09803e-41				GO:0009987//cellular process;GO:0009058//biosynthetic process;GO:0009059//macromolecule biosynthetic process;GO:0090304//nucleic acid metabolic process;GO:0044238//primary metabolic process;GO:0034645//cellular macromolecule biosynthetic process;GO:0097659//nucleic acid-templated transcription;GO:0071704//organic substance metabolic process;GO:0044271//cellular nitrogen compound biosynthetic proc…
Gohir.A02G104600	Known_gene		A02	49021854	49022761	-	1.58	2.42	2.31	0.6	1.33	1.09	0.92	0.75	1.07	-1.0424	4.13241e-05	3.00306e-05	-1.18462	7.68787e-06	3.27319e-06
Gohir.A02G104700	Known_gene		A02	49027988	49029522	-	1.17	2.25	2.48	0.44	0.42	0.37	0.28	0.71	0.33	-2.27229	4.55319e-12	1.59261e-12	-2.22665	1.00526e-11	2.25016e-12				GO:0009409//response to cold;GO:0009628//response to abiotic stimulus;GO:0009266//response to temperature stimulus;GO:0006950//response to stress;GO:0050896//response to stimulus;GO:0050826//response to freezing;GO:0016020//membrane;GO:0044425//membrane part;GO:0016021//integral component of membrane;GO:0031224//intrinsic component of membrane;
Gohir.A02G127600	Known_gene		A02	77978016	77979850	-	7.77	8.6	11.42	1.67	4.14	3.1	2.83	4.12	4.14	-1.62612	4.0307e-62	2.49562e-63	-1.31478	6.96115e-46	4.1667e-47				GO:0016740//transferase activity;GO:0003824//catalytic activity;
Gohir.A02G136900	Known_gene		A02	82393946	82394796	+	0.9	0.52	0.53	0	0	0	0	0	0	-5.47392	1.31447e-06	7.772e-07	-5.50629	1.72805e-06	6.69878e-07				GO:0006810//transport;GO:0008643//carbohydrate transport;GO:0051179//localization;GO:0071702//organic substance transport;GO:0051234//establishment of localization;GO:0031224//intrinsic component of membrane;GO:0016020//membrane;GO:0044464//cell part;GO:0071944//cell periphery;GO:0005886//plasma membrane;GO:0044425//membrane part;GO:0005623//cell;GO:0016021//integral component of membrane;
Gohir.A02G148300	Known_gene		A02	86648890	86651571	+	1.23	1	0.55	0.37	0.47	0.29	0.36	0.37	0.51	-1.4412	2.10618e-07	1.13601e-07	-1.33536	1.26975e-06	4.83364e-07		K17964//leucine-rich PPR motif-containing protein, mitochondrial		GO:0050789//regulation of biological process;GO:0051726//regulation of cell cycle;GO:0050794//regulation of cellular process;GO:0065007//biological regulation;GO:0005623//cell;GO:0005622//intracellular;GO:0043227//membrane-bounded organelle;GO:0043229//intracellular organelle;GO:0005634//nucleus;GO:0043231//intracellular membrane-bounded organelle;GO:0043226//organelle;GO:0044464//cell part;GO:00…
Gohir.A02G149900	Known_gene		A02	86897818	86898848	-	1.34	1.46	1.15	0.52	0.34	0.29	0.28	0.17	0.33	-1.77818	1.64577e-07	8.77391e-08	-2.32512	5.99608e-10	1.56496e-10				GO:0016021//integral component of membrane;GO:0031224//intrinsic component of membrane;GO:0016020//membrane;GO:0044425//membrane part;
Gohir.A02G150400	Known_gene		A02	87082406	87083055	+	1.29	1.54	2.09	0	0.29	0.4	0	0.1	0.19	-2.81543	4.39961e-09	1.98954e-09	-4.07019	1.01764e-11	2.27995e-12				GO:0008171//O-methyltransferase activity;GO:0008168//methyltransferase activity;GO:0016740//transferase activity;GO:0003824//catalytic activity;GO:0016741//transferase activity, transferring one-carbon groups;
Gohir.A02G151300	Known_gene		A02	87193977	87196383	-	6.8	6.5	7.14	1.69	2.64	3.33	3.18	2.59	2.93	-1.41099	3.96397e-22	7.61082e-23	-1.22303	5.26633e-18	7.99674e-19				GO:0048046//apoplast;GO:0005576//extracellular region;GO:0003824//catalytic activity;GO:0016853//isomerase activity;
Gohir.A02G153300	Known_gene		A02	87439291	87441217	-	8.66	6.75	13.08	2.8	3.34	3.65	3.05	4.92	5.77	-1.51911	1.30008e-20	2.67929e-21	-1.02925	9.45907e-12	2.1118e-12				GO:0008168//methyltransferase activity;GO:0016740//transferase activity;GO:0016741//transferase activity, transferring one-carbon groups;GO:0008171//O-methyltransferase activity;GO:0003824//catalytic activity;
Gohir.A02G155200	Known_gene		A02	87625526	87627226	-	5.9	6.37	7.16	0.94	1.77	2.02	2.19	2.46	3.11	-2.03215	4.44994e-54	3.23572e-55	-1.3132	1.12295e-29	1.04721e-30				GO:0016021//integral component of membrane;GO:0044425//membrane part;GO:0031224//intrinsic component of membrane;GO:0016020//membrane;
Gohir.A02G168400	Known_gene		A02	89602831	89611941	+	62.81	59.91	32.55	26.86	27.33	25.41	25.33	26.32	24.03	-1.78638	0	0	-1.94824	0	0		K12309//beta-galactosidase [EC:3.2.1.23]+ko00600//Sphingolipid metabolism+ko00604//Glycosphingolipid biosynthesis - ganglio series+ko00531//Glycosaminoglycan degradation+ko00511//Other glycan degradation+ko01100//Metabolic pathways+ko00052//Galactose metabolism		GO:0016021//integral component of membrane;GO:0031224//intrinsic component of membrane;GO:0044425//membrane part;GO:0016020//membrane;
Gohir.A02G170400	Known_gene		A02	89744347	89744889	-	1.27	0.6	0.87	0	0	0	0	0	0	-5.47392	1.31447e-06	7.772e-07	-5.50629	1.72805e-06	6.69878e-07				GO:0008152//metabolic process;GO:0003824//catalytic activity;
Gohir.A02G171900	Known_gene		A02	89866110	89872748	+	0.46	0.46	0.42	0.14	0.11	0.14	0.23	0.09	0.17	-1.7981	2.85768e-10	1.16051e-10	-1.43956	1.0226e-07	3.37752e-08		K14489//arabidopsis histidine kinase 2/3/4 (cytokinin receptor) [EC:2.7.13.3]+ko04075//Plant hormone signal transduction		GO:0005886//plasma membrane;GO:0016020//membrane;GO:0071944//cell periphery;GO:0044425//membrane part;GO:0005623//cell;GO:0031224//intrinsic component of membrane;GO:0016021//integral component of membrane;GO:0044464//cell part;
Gohir.A02G173100	Known_gene		A02	89939929	89940639	+	1.08	0.43	1.33	0	0	0	0	0	0	-5.99999	6.47699e-09	2.97851e-09	-6.03235	8.40802e-09	2.45544e-09				GO:0044042//glucan metabolic process;GO:0071554//cell wall organization or biogenesis;GO:0005976//polysaccharide metabolic process;GO:0030243//cellulose metabolic process;GO:0044262//cellular carbohydrate metabolic process;GO:0009059//macromolecule biosynthetic process;GO:0009250//glucan biosynthetic process;GO:0034637//cellular carbohydrate biosynthetic process;GO:0009058//biosynthetic process;G…
Gohir.A02G173600	Known_gene		A02	89979494	89981154	-	0.85	0.97	1.93	0.25	0.1	0.18	0.22	0.08	0.06	-2.83913	1.52398e-15	4.18808e-16	-3.35439	6.4334e-18	9.82387e-19
Gohir.A02G176800	Known_gene		A02	90142716	90145030	-	0.27	0.29	0.09	0	0	0	0	0.03	0.03	-5.48952	1.14972e-06	6.74742e-07	-3.50753	1.51738e-05	6.77997e-06
Gohir.A02G178800	Known_gene		A02	90300387	90305728	-	0.71	0.7	1.31	2.1	1.92	2.2	2.5	2.99	2.88	1.03245	3.28933e-15	9.21455e-16	1.49264	1.36669e-35	1.068e-36		K08852//serine/threonine-protein kinase/endoribonuclease IRE1 [EC:2.7.11.1 3.1.26.-]+ko04141//Protein processing in endoplasmic reticulum		GO:0016020//membrane;GO:0031224//intrinsic component of membrane;GO:0016021//integral component of membrane;GO:0044425//membrane part;
Gohir.A02G179000	Known_gene		A02	90311026	90315665	-	11.75	10.18	7.6	3.12	4.98	3.5	4.2	4.52	4.53	-1.3461	8.1877e-64	4.9168e-65	-1.15902	4.12343e-51	2.21724e-52
BGI_novel_G000396	Novel_gene		A03	5010966	5016652	+	0.81	1.04	0.38	0.03	0.03	0.09	0.03	0.01	0.02	-3.95036	9.47976e-50	7.48224e-51	-5.30465	2.03742e-56	9.83425e-58	PREDICTED: Vitis vinifera hypothetical protein LOC100262317 (LOC100262317), mRNA	K22804//structural maintenance of chromosomes protein 6;K09422//transcription factor MYB, plant		GO:0016020//membrane;GO:0031224//intrinsic component of membrane;GO:0044425//membrane part;GO:0016021//integral component of membrane;GO:0022836//gated channel activity;GO:0005215//transporter activity;GO:0022838//substrate-specific channel activity;GO:0022857//transmembrane transporter activity;GO:0015075//ion transmembrane transporter activity;GO:0022803//passive transmembrane transporter activ…
BGI_novel_G000449	Novel_gene		A03	28728816	28731263	+	1.34	0	0	1.6	1.25	0.71	1.09	2.65	1.02	1.35569	2.45566e-09	1.0831e-09	1.7626	7.42545e-17	1.19987e-17		K22422//protein downstream neighbor of Son		GO:0008152//metabolic process;GO:0009058//biosynthetic process;GO:0016840//carbon-nitrogen lyase activity;GO:0003824//catalytic activity;GO:0016829//lyase activity;GO:0016844//strictosidine synthase activity;GO:0016843//amine-lyase activity;
BGI_novel_G000456	Novel_gene		A03	29683823	29690054	+	0.83	0.55	0.47	0.2	0	0.25	0	0.15	0.16	-2.07606	6.81828e-11	2.63039e-11	-2.58517	1.10354e-13	2.14043e-14	NB-ARC domain-containing disease resistance protein (best arabidopsis hit); resistance protein, putative, expressed (best rice hit)	K15601//lysine-specific demethylase 3 [EC:1.14.11.-];K05909//laccase [EC:1.10.3.2]
BGI_novel_G000460	Novel_gene		A03	29683844	29690054	+	0	0	0	0.26	0.33	0	0.17	0	0	6.52213	1.09025e-11	3.9384e-12	4.73536	0.000351274	0.000201386	NB-ARC domain-containing disease resistance protein (best arabidopsis hit); resistance protein, putative, expressed (best rice hit)	K15601//lysine-specific demethylase 3 [EC:1.14.11.-];K05909//laccase [EC:1.10.3.2]		GO:0005615//extracellular space;GO:0044421//extracellular region part;GO:0016021//integral component of membrane;GO:0005576//extracellular region;GO:0016020//membrane;GO:0044425//membrane part;GO:0031224//intrinsic component of membrane;GO:0008289//lipid binding;GO:0070011//peptidase activity, acting on L-amino acid peptides;GO:0008237//metallopeptidase activity;GO:0016787//hydrolase activity;GO:…
BGI_novel_G000478	Novel_gene		A03	40560278	40564660	+	0	0	0	0.41	0.4	0.72	0	0	1.56	6.43852	3.85378e-11	1.45942e-11	6.49948	1.87958e-11	4.31453e-12		K19995//secretory carrier-associated membrane protein;K07204//regulatory associated protein of mTOR+ko04136//Autophagy - other
BGI_novel_G000484	Novel_gene		A03	44279198	44282698	+	0.16	0.2	0.17	1.27	0.48	0.31	0	0.7	0.81	1.98683	5.88486e-09	2.69295e-09	1.53196	4.20021e-05	2.01573e-05		K02218//casein kinase 1 [EC:2.7.11.1];K14318//nuclear pore complex protein Nup88+ko03013//RNA transport;K01247//DNA-3-methyladenine glycosylase II [EC:3.2.2.21]+ko03410//Base excision repair;K15334//multisite-specific tRNA:(cytosine-C5)-methyltransferase [EC:2.1.1.202]		GO:1901363//heterocyclic compound binding;GO:0005488//binding;GO:0003676//nucleic acid binding;GO:0097159//organic cyclic compound binding;
BGI_novel_G000487	Novel_gene		A03	47181883	47184854	-	0.06	0	0	0	0.41	0.13	0.18	0.36	0.17	3.10027	0.000181976	0.000145872	3.46091	1.2845e-05	5.67092e-06		K13291//terminal uridylyltransferase [EC:2.7.7.52]		GO:1901363//heterocyclic compound binding;GO:0097159//organic cyclic compound binding;GO:0003676//nucleic acid binding;GO:0005488//binding;
BGI_novel_G000492	Novel_gene		A03	51661916	51665660	-	0	0	0.36	0.38	0.75	0.44	0.57	1.08	0	2.18195	3.89156e-12	1.35454e-12	2.23662	7.92193e-13	1.62889e-13		K06268//serine/threonine-protein phosphatase 2B regulatory subunit		GO:0050657//nucleic acid transport;GO:0008104//protein localization;GO:0071702//organic substance transport;GO:0006810//transport;GO:0006403//RNA localization;GO:0033036//macromolecule localization;GO:0045184//establishment of protein localization;GO:0051236//establishment of RNA localization;GO:0050658//RNA transport;GO:0042886//amide transport;GO:0071705//nitrogen compound transport;GO:0015931/…
BGI_novel_G000498	Novel_gene		A03	65369160	65372738	+	0.54	1.01	0.71	0	0	0	0	0.91	0	-6.46069	1.25041e-11	4.54125e-12	-1.32313	0.000833824	0.000518937		K01103//6-phosphofructo-2-kinase / fructose-2,6-biphosphatase 3 [EC:2.7.1.105 3.1.3.46]+ko00051//Fructose and mannose metabolism		GO:0015031//protein transport;GO:0050658//RNA transport;GO:0051028//mRNA transport;GO:0051234//establishment of localization;GO:0042886//amide transport;GO:0006810//transport;GO:0071705//nitrogen compound transport;GO:0051179//localization;GO:0050657//nucleic acid transport;GO:0051236//establishment of RNA localization;GO:0015833//peptide transport;GO:0071702//organic substance transport;GO:00081…
BGI_novel_G000502	Novel_gene		A03	65369179	65372738	+	0	0	0	0.41	0.49	0.59	0.88	0	0.05	5.82575	7.65059e-08	3.93334e-08	5.13497	3.30126e-05	1.56039e-05		K01103//6-phosphofructo-2-kinase / fructose-2,6-biphosphatase 3 [EC:2.7.1.105 3.1.3.46]+ko00051//Fructose and mannose metabolism
BGI_novel_G000504	Novel_gene		A03	65369190	65372738	+	0	0.49	0.12	0.9	0.96	1.02	1.44	0.66	0.09	2.2575	4.18298e-13	1.35605e-13	1.86091	3.28638e-08	1.02243e-08		K01103//6-phosphofructo-2-kinase / fructose-2,6-biphosphatase 3 [EC:2.7.1.105 3.1.3.46]+ko00051//Fructose and mannose metabolism
BGI_novel_G000511	Novel_gene		A03	67125899	67130628	+	0	0.16	0.16	0.61	0	0.47	0.3	0.76	0	1.78575	6.82118e-07	3.89694e-07	1.75244	1.6605e-06	6.41943e-07		K03130//transcription initiation factor TFIID subunit 5+ko03022//Basal transcription factors;K13422//transcription factor MYC2+ko04016//MAPK signaling pathway - plant+ko04075//Plant hormone signal transduction		GO:0050896//response to stimulus;GO:0009987//cellular process;GO:0007154//cell communication;GO:0050794//regulation of cellular process;GO:0050789//regulation of biological process;GO:0023052//signaling;GO:0007165//signal transduction;GO:0065007//biological regulation;GO:0051716//cellular response to stimulus;GO:0017076//purine nucleotide binding;GO:0032553//ribonucleotide binding;GO:0030554//ade…
BGI_novel_G000513	Novel_gene		A03	67125899	67130628	+	0	0	0	0.28	0	0	0	0.34	0	5.15482	2.16033e-05	1.50767e-05	5.38465	5.39556e-06	2.24153e-06		K03130//transcription initiation factor TFIID subunit 5+ko03022//Basal transcription factors
BGI_novel_G000534	Novel_gene		A03	82988044	82992550	+	0	0.36	0.35	0.66	0.81	0.25	0.39	0.43	0.98	1.32691	0.000984142	0.00090223	1.37817	0.000760258	0.000469294		K05283//phosphatidylinositol glycan, class W [EC:2.3.-.-]+ko01100//Metabolic pathways+ko00563//Glycosylphosphatidylinositol (GPI)-anchor biosynthesis
BGI_novel_G000544	Novel_gene		A03	89133049	89134281	-	0.22	0.28	0.81	1.12	0.94	1.06	1.45	1.61	1.8	1.26761	5.69528e-05	4.22045e-05	1.91182	1.66846e-11	3.81107e-12
BGI_novel_G000560	Novel_gene		A03	100178571	100182990	+	0.58	1.32	1.06	0.29	0.42	0.25	0.23	0.52	0.56	-1.60571	4.34103e-06	2.74223e-06	-1.14956	0.000442319	0.000258739		K17560//unconventional prefoldin RPB5 interactor 1
Gohir.A03G004900	Known_gene		A03	791835	794709	-	0.93	0.66	0.72	0.32	0.26	0.42	0.09	0.04	0.04	-1.21885	0.000551197	0.000480976	-3.71064	1.71631e-11	3.92624e-12	MSP domain containing protein, expressed (best arabidopsis hit)			GO:0005576//extracellular region;GO:0046872//metal ion binding;GO:0043167//ion binding;GO:0005488//binding;GO:0045735//nutrient reservoir activity;GO:0046914//transition metal ion binding;GO:0043169//cation binding;GO:0030145//manganese ion binding;
Gohir.A03G005100	Known_gene		A03	804511	805254	+	4.3	2.95	4.46	13.17	9.65	7.39	17.88	13.92	10.03	1.38185	7.48157e-24	1.33475e-24	1.84663	4.97413e-49	2.75459e-50				GO:0070011//peptidase activity, acting on L-amino acid peptides;GO:0016787//hydrolase activity;GO:0003824//catalytic activity;GO:0008234//cysteine-type peptidase activity;GO:0008233//peptidase activity;GO:0140096//catalytic activity, acting on a protein;
Gohir.A03G009200	Known_gene		A03	1416305	1420505	+	2.74	2.88	2.61	0	0.08	0.08	0.03	0	0.05	-5.65458	4.4988e-73	2.33636e-74	-6.68695	3.95626e-72	1.52958e-73				GO:0009058//biosynthetic process;GO:0008152//metabolic process;GO:0008610//lipid biosynthetic process;GO:0071704//organic substance metabolic process;GO:0006629//lipid metabolic process;GO:1901576//organic substance biosynthetic process;GO:0044238//primary metabolic process;GO:0016741//transferase activity, transferring one-carbon groups;GO:0003824//catalytic activity;GO:0008168//methyltransferas…
Gohir.A03G012100	Known_gene		A03	1972047	1984430	+	0	0.06	0	0.42	0.49	0.47	0.3	0.26	0.13	4.44196	2.47095e-15	6.8615e-16	3.43231	3.93623e-07	1.39535e-07		K00276//primary-amine oxidase [EC:1.4.3.21]+ko00410//beta-Alanine metabolism+ko00960//Tropane, piperidine and pyridine alkaloid biosynthesis+ko00350//Tyrosine metabolism+ko01100//Metabolic pathways+ko00950//Isoquinoline alkaloid biosynthesis+ko01110//Biosynthesis of secondary metabolites+ko00260//Glycine, serine and threonine metabolism+ko00360//Phenylalanine metabolism
Gohir.A03G017100	Known_gene		A03	2617843	2622236	+	6.38	4.41	4.63	0.98	2.3	2.86	2.04	3.59	2.09	-1.1606	2.89559e-36	3.29658e-37	-1.36231	1.38182e-46	8.13882e-48		K19329//WW domain-containing oxidoreductase		GO:0043232//intracellular non-membrane-bounded organelle;GO:0044424//intracellular part;GO:0043229//intracellular organelle;GO:0005623//cell;GO:0016020//membrane;GO:0005622//intracellular;GO:0016021//integral component of membrane;GO:0031224//intrinsic component of membrane;GO:0043228//non-membrane-bounded organelle;GO:0044425//membrane part;GO:0012511//monolayer-surrounded lipid storage body;GO:…
Gohir.A03G019100	Known_gene		A03	2905416	2909378	-	0.31	0	0.21	0	0	0	0	0	0	-5.95441	1.10106e-08	5.17668e-09	-5.98678	1.42833e-08	4.28598e-09				GO:0003824//catalytic activity;GO:0016491//oxidoreductase activity;GO:0036094//small molecule binding;GO:0004470//malic enzyme activity;GO:0005488//binding;GO:0016614//oxidoreductase activity, acting on CH-OH group of donors;GO:0043167//ion binding;GO:0097159//organic cyclic compound binding;GO:0000166//nucleotide binding;GO:0043169//cation binding;GO:1901363//heterocyclic compound binding;GO:004…
Gohir.A03G023900	Known_gene		A03	3754802	3755866	+	0.67	0.68	0.39	0	0.05	0	0	0	0	-4.97583	1.19908e-08	5.658e-09	-6.0082	1.11561e-08	3.30489e-09
Gohir.A03G033900	Known_gene		A03	5739242	5740033	+	1.16	1.37	1.33	4.65	2.04	3.75	3.71	3.22	2.86	1.44331	3.08439e-10	1.25641e-10	1.35608	7.4016e-09	2.15015e-09
Gohir.A03G037300	Known_gene		A03	6623586	6627266	+	1.02	1.25	0.88	0	0	0	0	0	0	-6.10214	1.87279e-09	8.17283e-10	-6.1345	2.41271e-09	6.67071e-10
Gohir.A03G053800	Known_gene		A03	11628141	11629717	+	6.19	8.25	13.22	1.88	2.87	2.71	1.59	2.37	3.44	-1.87195	4.35294e-53	3.21685e-54	-1.88187	6.8873e-54	3.49624e-55				GO:0016021//integral component of membrane;GO:0016020//membrane;GO:0044425//membrane part;GO:0031224//intrinsic component of membrane;GO:0097159//organic cyclic compound binding;GO:0005488//binding;GO:0043167//ion binding;GO:0046906//tetrapyrrole binding;GO:0003824//catalytic activity;GO:0016491//oxidoreductase activity;GO:0046914//transition metal ion binding;GO:0016705//oxidoreductase activity,…
Gohir.A03G054200	Known_gene		A03	11658131	11660819	-	2.37	2.33	2.37	0	0	0	0.07	0	0.07	-8.76414	1.90441e-43	1.77608e-44	-5.7965	2.60408e-53	1.33706e-54				GO:0035639//purine ribonucleoside triphosphate binding;GO:0097159//organic cyclic compound binding;GO:0008144//drug binding;GO:0000166//nucleotide binding;GO:0030554//adenyl nucleotide binding;GO:0016772//transferase activity, transferring phosphorus-containing groups;GO:0016301//kinase activity;GO:0016740//transferase activity;GO:0097367//carbohydrate derivative binding;GO:0005488//binding;GO:00…
Gohir.A03G063100	Known_gene		A03	15628539	15630118	-	0.56	0.63	0.87	0	0	0.05	0	0	0	-5.47392	7.83894e-12	2.79549e-12	-6.50629	1.27078e-11	2.87708e-12				GO:0007165//signal transduction;GO:0009987//cellular process;GO:0050794//regulation of cellular process;GO:0051716//cellular response to stimulus;GO:0065007//biological regulation;GO:0050896//response to stimulus;GO:0007154//cell communication;GO:0050789//regulation of biological process;GO:0023052//signaling;
Gohir.A03G063500	Known_gene		A03	15667780	15669510	-	8.33	8.83	10.83	0.5	0.84	0.85	0.42	0.82	1	-3.66758	2.33645e-155	4.8372e-157	-3.63365	6.84236e-156	1.05489e-157				GO:0016020//membrane;GO:0044425//membrane part;GO:0016021//integral component of membrane;GO:0031224//intrinsic component of membrane;GO:0097367//carbohydrate derivative binding;GO:0032555//purine ribonucleotide binding;GO:0043168//anion binding;GO:0035639//purine ribonucleoside triphosphate binding;GO:0016773//phosphotransferase activity, alcohol group as acceptor;GO:0032553//ribonucleotide bind…
Gohir.A03G064700	Known_gene		A03	16293437	16295731	-	0.97	0.39	0.12	0	0.19	0.12	0.03	0.15	0	-2.28336	2.96148e-08	1.45619e-08	-3.07219	9.37212e-11	2.27533e-11
Gohir.A03G068200	Known_gene		A03	18072248	18073820	-	0.59	0.75	0.99	0.05	0.04	0	0.04	0	0	-4.67828	5.70398e-13	1.86796e-13	-5.71064	2.16708e-13	4.28255e-14				GO:0044255//cellular lipid metabolic process;GO:0016053//organic acid biosynthetic process;GO:0046394//carboxylic acid biosynthetic process;GO:0019752//carboxylic acid metabolic process;GO:0044249//cellular biosynthetic process;GO:0008610//lipid biosynthetic process;GO:0009058//biosynthetic process;GO:0006631//fatty acid metabolic process;GO:0032787//monocarboxylic acid metabolic process;GO:00442…
Gohir.A03G071000	Known_gene		A03	18990862	18993541	-	0.66	0.61	0.43	0	0.04	0	0	0	0	-5.57065	1.41915e-12	4.7831e-13	-6.60302	2.66878e-12	5.71009e-13				GO:0031224//intrinsic component of membrane;GO:0044425//membrane part;GO:0016021//integral component of membrane;GO:0016020//membrane;
Gohir.A03G087700	Known_gene		A03	35465885	35468510	-	0.81	1.33	1.27	0.58	0.28	0.3	0.66	0	0.47	-1.53532	0.000677557	0.000601503	-1.56769	0.000746902	0.00045999				GO:0005488//binding;GO:0051087//chaperone binding;GO:0005515//protein binding;
Gohir.A03G100300	Known_gene		A03	59153043	59155165	-	0.85	0.7	0.45	0.06	0.03	0.03	0.03	0.06	0.06	-4.03782	3.26949e-15	9.15388e-16	-3.74826	1.65464e-14	3.04986e-15				GO:0044425//membrane part;GO:0016020//membrane;GO:0016021//integral component of membrane;GO:0031224//intrinsic component of membrane;
Gohir.A03G106700	Known_gene		A03	65346334	65347420	+	0.21	0.3	0.46	0	0	0	0	0	0	-4.6508	0.000325906	0.000272665	-4.68316	0.000424454	0.000247273
Gohir.A03G111100	Known_gene		A03	68340955	68342534	+	1.19	1.37	1.06	0.36	0.13	0.1	0.45	0.51	0.55	-2.63086	9.35767e-14	2.88638e-14	-1.25424	8.65492e-06	3.7109e-06				GO:0016740//transferase activity;GO:0003824//catalytic activity;GO:0016747//transferase activity, transferring acyl groups other than amino-acyl groups;GO:0016746//transferase activity, transferring acyl groups;
Gohir.A03G113600	Known_gene		A03	70859894	70868470	-	0.26	1.23	0.15	0.05	0.07	0.18	0.08	0.05	0.02	-2.45166	3.24844e-10	1.32613e-10	-3.48522	8.44482e-14	1.6244e-14		K14289//exportin-5+ko03013//RNA transport;K14289//exportin-5+ko03013//RNA transport;K14289//exportin-5+ko03013//RNA transport		GO:0031224//intrinsic component of membrane;GO:0044425//membrane part;GO:0016020//membrane;GO:0016021//integral component of membrane;
Gohir.A03G119800	Known_gene		A03	80548343	80549231	-	3.84	3.73	6.87	0.46	0.53	0.56	0.45	0.23	0.38	-3.19798	6.78255e-34	8.33565e-35	-3.74492	1.57525e-38	1.12598e-39				GO:0051234//establishment of localization;GO:0051179//localization;GO:0006810//transport;GO:0031224//intrinsic component of membrane;GO:0016020//membrane;GO:0016021//integral component of membrane;GO:0044425//membrane part;GO:0016787//hydrolase activity;GO:1901363//heterocyclic compound binding;GO:0000166//nucleotide binding;GO:0016817//hydrolase activity, acting on acid anhydrides;GO:0097159//or…
Gohir.A03G122300	Known_gene		A03	82406653	82420358	+	0.47	0.6	0.46	0.23	0.21	0.21	0.16	0.19	0.29	-1.16186	2.07577e-09	9.09007e-10	-1.19423	1.14919e-09	3.07753e-10		K00921//1-phosphatidylinositol-3-phosphate 5-kinase [EC:2.7.1.150]+ko04145//Phagosome+ko04070//Phosphatidylinositol signaling system+ko00562//Inositol phosphate metabolism;K00921//1-phosphatidylinositol-3-phosphate 5-kinase [EC:2.7.1.150]+ko04145//Phagosome+ko04070//Phosphatidylinositol signaling system+ko00562//Inositol phosphate metabolism;K00921//1-phosphatidylinositol-3-phosphate 5-kinase [EC…
Gohir.A03G126700	Known_gene		A03	87126079	87130230	-	0.67	1	1.29	0.12	0.3	0.28	0.09	0.17	0.2	-2.06323	1.47037e-14	4.29549e-15	-2.67334	2.61733e-19	3.67996e-20
Gohir.A03G131200	Known_gene		A03	88927917	88932943	+	3.66	3.93	4.72	1.42	0.9	1.2	0.45	0.29	0.36	-1.80121	4.65566e-28	7.0292e-29	-3.47101	1.48093e-57	7.00641e-59
Gohir.A03G141700	Known_gene		A03	95039052	95039939	-	387.16	318.38	550.71	211.56	229.53	166.9	184.84	186.64	238.74	-1.02504	0	0	-1.02363	0	0				GO:0008152//metabolic process;GO:0016874//ligase activity;GO:0003824//catalytic activity;
Gohir.A03G151400	Known_gene		A03	99010871	99011784	+	2.99	4.65	2.81	7.75	5.78	7.55	8.32	6.45	7.47	1.01959	1.22413e-08	5.77955e-09	1.11085	3.56135e-10	9.09901e-11				GO:0016874//ligase activity;GO:0003824//catalytic activity;
Gohir.A03G151700	Known_gene		A03	99097934	99098934	+	0.67	0.45	0.72	0	0.06	0.27	0.13	0.13	0.13	-2.48641	3.27545e-05	2.34531e-05	-2.25574	0.000113817	5.93164e-05				GO:0009987//cellular process;GO:0006457//protein folding;GO:0005515//protein binding;GO:0005488//binding;GO:0051082//unfolded protein binding;
Gohir.A03G153100	Known_gene		A03	99570653	99572860	-	4.75	5.85	5.75	0.07	0.25	0.27	0.04	0.07	0.14	-4.76961	1.29933e-101	4.63815e-103	-5.99462	5.56813e-106	1.40282e-107				GO:0016301//kinase activity;GO:0003824//catalytic activity;GO:0016772//transferase activity, transferring phosphorus-containing groups;GO:0016740//transferase activity;
Gohir.A03G158500	Known_gene		A03	101058354	101059635	+	1	0.35	0.17	0.06	0.22	0.12	0.16	0	0.05	-2.00098	0.000259936	0.000213735	-2.8407	1.12001e-05	4.89226e-06
Gohir.A03G159100	Known_gene		A03	101127352	101128070	+	3.05	2.33	4.81	0.31	0.5	0.21	1.53	0.81	0.9	-2.93221	8.25971e-14	2.54033e-14	-1.47247	1.85469e-06	7.22645e-07
Gohir.A03G160200	Known_gene		A03	101239207	101239809	-	2.53	7.72	7.96	3.11	3.46	1.89	2	2.33	3.36	-1.06461	3.71751e-08	1.84758e-08	-1.21075	1.3174e-09	3.55006e-10
Gohir.A03G160500	Known_gene		A03	101244142	101245123	-	3.39	7.55	5.96	1.21	2.01	0.75	1.54	1.44	2.4	-2.06078	2.05245e-31	2.74246e-32	-1.62975	3.22686e-23	3.78797e-24				GO:0006811//ion transport;GO:0006812//cation transport;GO:0006810//transport;GO:0030001//metal ion transport;GO:0051179//localization;GO:0051234//establishment of localization;GO:0043169//cation binding;GO:0005488//binding;GO:0043167//ion binding;GO:0046872//metal ion binding;
Gohir.A03G163300	Known_gene		A03	101991938	101992790	+	10.18	8.59	12.6	1.49	2.91	2.56	2.16	1.48	3.1	-2.15583	6.33862e-52	4.80355e-53	-2.20135	1.08773e-53	5.55147e-55
Gohir.A03G169100	Known_gene		A03	102815148	102815900	-	0.69	0.57	0.58	0.16	0	0.25	0	0.08	0.16	-2.15199	0.000625633	0.000551762	-2.92132	7.32736e-05	3.67955e-05
Gohir.A03G184600	Known_gene		A03	105624695	105626375	+	12.22	13.82	16.37	2.12	1.69	1.95	0.76	0.5	0.7	-2.86748	4.35189e-122	1.23061e-123	-4.41642	1.08889e-170	1.48891e-172				GO:0071555//cell wall organization;GO:0071669//plant-type cell wall organization or biogenesis;GO:0045229//external encapsulating structure organization;GO:0016043//cellular component organization;GO:0009987//cellular process;GO:0071554//cell wall organization or biogenesis;GO:0071840//cellular component organization or biogenesis;GO:0009664//plant-type cell wall organization;GO:0005618//cell wal…
Gohir.A03G188800	Known_gene		A03	106088589	106089506	+	3.44	3.24	1.96	1.35	1.24	1.54	1.47	0.74	1.31	-1.06369	4.33566e-06	2.7385e-06	-1.29246	1.10172e-07	3.64902e-08				GO:0006950//response to stress;GO:0006979//response to oxidative stress;GO:0051186//cofactor metabolic process;GO:0050896//response to stimulus;GO:0008152//metabolic process;GO:0042737//drug catabolic process;GO:0009056//catabolic process;GO:0017144//drug metabolic process;GO:0051187//cofactor catabolic process;GO:0072593//reactive oxygen species metabolic process;GO:0042743//hydrogen peroxide me…
Gohir.A03G189000	Known_gene		A03	106178460	106182970	+	0.5	0.17	0.16	0.06	0.03	0.13	0.03	0.06	0.09	-1.93064	0.000483238	0.00041747	-2.1854	0.000219998	0.000121456				GO:0009719//response to endogenous stimulus;GO:0042221//response to chemical;GO:0009725//response to hormone;GO:0010033//response to organic substance;GO:0050896//response to stimulus;GO:0009733//response to auxin;
Gohir.A03G189100	Known_gene		A03	106279968	106282246	+	9.3	9.05	12.91	0	0.2	0.39	0	0	0	-5.73748	3.83513e-237	4.37964e-239	-10.9832	6.89142e-143	1.20616e-144				GO:0044238//primary metabolic process;GO:0005975//carbohydrate metabolic process;GO:0008152//metabolic process;GO:0071704//organic substance metabolic process;GO:0016020//membrane;GO:0031224//intrinsic component of membrane;GO:0044425//membrane part;GO:0016021//integral component of membrane;GO:0003824//catalytic activity;GO:0016798//hydrolase activity, acting on glycosyl bonds;GO:0016787//hydrol…
Gohir.A03G190700	Known_gene		A03	106497351	106497796	-	1.5	2.34	5.04	0.95	1.54	0.33	1.09	1.09	1.56	-1.58779	1.68529e-05	1.15821e-05	-1.20512	0.000579989	0.000348391				GO:0031224//intrinsic component of membrane;GO:0016021//integral component of membrane;GO:0044425//membrane part;GO:0016020//membrane;
Gohir.A03G215900	Known_gene		A03	108489579	108492965	-	1.24	1	1.69	0.32	0.88	0.54	0.36	0	0.51	-1.15125	0.000242445	0.000198318	-2.14981	1.39264e-08	4.17412e-09				GO:0016021//integral component of membrane;GO:0044425//membrane part;GO:0016020//membrane;GO:0031224//intrinsic component of membrane;
BGI_novel_G000614	Novel_gene		A04	2661448	2669727	+	0.36	0.29	0.51	0	0.25	0	0	0	0	-2.16659	3.12431e-07	1.71841e-07	-6.68953	6.09632e-13	1.24455e-13		K02134//F-type H+-transporting ATPase subunit delta+ko01100//Metabolic pathways+ko00190//Oxidative phosphorylation;K21596//calmodulin-binding transcription activator
BGI_novel_G000638	Novel_gene		A04	7470176	7475696	+	9.62	7.02	6.02	1.17	1.27	1.22	2.42	3.17	2.29	-2.63426	0	0	-1.53364	1.63801e-174	2.16697e-176		K12821//pre-mRNA-processing factor 40+ko03040//Spliceosome;K18626//trichohyalin
BGI_novel_G000642	Novel_gene		A04	8034640	8037878	+	0.49	0.95	1.24	1.77	0.99	2.64	2.38	1.32	3.19	1.02249	1.48801e-06	8.85473e-07	1.3882	4.01558e-12	8.69191e-13		K06027//vesicle-fusing ATPase [EC:3.6.4.6]		GO:0043169//cation binding;GO:0097159//organic cyclic compound binding;GO:0046914//transition metal ion binding;GO:0046872//metal ion binding;GO:1901363//heterocyclic compound binding;GO:0008270//zinc ion binding;GO:0003676//nucleic acid binding;GO:0005488//binding;GO:0043167//ion binding;
BGI_novel_G000645	Novel_gene		A04	8715688	8721985	-	1.73	2.64	0.62	0.02	0.15	0.05	0	0	0.01	-4.50731	2.53104e-134	6.38048e-136	-9.24011	9.67314e-111	2.3213e-112		K15095//(+)-neomenthol dehydrogenase [EC:1.1.1.208]+ko00902//Monoterpenoid biosynthesis+ko01110//Biosynthesis of secondary metabolites;K18195//rhamnogalacturonan endolyase [EC:4.2.2.23]
BGI_novel_G000648	Novel_gene		A04	8899257	8901116	+	0.41	0.71	0.7	0.31	0.3	0.2	0.23	0.12	0.32	-1.13657	0.000971544	0.00088951	-1.40927	0.000145292	7.73813e-05
BGI_novel_G000686	Novel_gene		A04	50937585	50942666	+	0.36	0.61	0.07	0.57	0.88	0.75	0.74	0.85	0.82	1.08013	3.01002e-08	1.48088e-08	1.20449	3.38123e-10	8.6203e-11		K01528//dynamin GTPase [EC:3.6.5.5]+ko04144//Endocytosis;K05349//beta-glucosidase [EC:3.2.1.21]+ko01100//Metabolic pathways+ko00500//Starch and sucrose metabolism+ko01110//Biosynthesis of secondary metabolites+ko00460//Cyanoamino acid metabolism+ko00940//Phenylpropanoid biosynthesis		GO:1901363//heterocyclic compound binding;GO:0046914//transition metal ion binding;GO:0046872//metal ion binding;GO:0008270//zinc ion binding;GO:0043167//ion binding;GO:0097159//organic cyclic compound binding;GO:0003676//nucleic acid binding;GO:0043169//cation binding;GO:0005488//binding;
BGI_novel_G000708	Novel_gene		A04	70478778	70483248	-	0.1	0	0.66	0.17	1.56	0.7	0.91	1.17	0.74	1.72375	3.19918e-07	1.76158e-07	1.92178	4.7939e-09	1.36361e-09		K09264//MADS-box transcription factor, plant;K05740//diaphanous 1+ko04933//AGE-RAGE signaling pathway in diabetic complications		GO:0046872//metal ion binding;GO:0043167//ion binding;GO:1901363//heterocyclic compound binding;GO:0043169//cation binding;GO:0005488//binding;GO:0003676//nucleic acid binding;GO:0046914//transition metal ion binding;GO:0008270//zinc ion binding;GO:0097159//organic cyclic compound binding;
BGI_novel_G000718	Novel_gene		A04	75110674	75112255	-	2.71	2.55	1.94	0.4	1.7	0.8	0.41	0.96	0.7	-1.29109	6.44376e-06	4.16714e-06	-1.80359	1.11169e-08	3.29289e-09				GO:0006807//nitrogen compound metabolic process;GO:0016042//lipid catabolic process;GO:0006139//nucleobase-containing compound metabolic process;GO:1901576//organic substance biosynthetic process;GO:0006635//fatty acid beta-oxidation;GO:0034654//nucleobase-containing compound biosynthetic process;GO:0043170//macromolecule metabolic process;GO:0034641//cellular nitrogen compound metabolic process;…
BGI_novel_G000756	Novel_gene		A04	82658480	82668188	+	0.15	0	0	0	1.1	0.13	0.47	0.87	0	3.02951	7.49663e-19	1.69152e-19	3.11367	2.08192e-20	2.76562e-21		K13342//peroxin-5+ko04146//Peroxisome
Gohir.A04G006500	Known_gene		A04	646237	647234	-	31.05	17.85	40.04	8.13	11.77	8.06	9.11	10.54	16.11	-1.65268	5.49319e-122	1.55547e-123	-1.3009	1.70313e-86	5.34462e-88				GO:0044425//membrane part;GO:0016021//integral component of membrane;GO:0031224//intrinsic component of membrane;GO:0016020//membrane;
Gohir.A04G010300	Known_gene		A04	1325563	1328538	-	1.09	0.83	1.5	0	0.05	0.03	0	0	0	-5.12907	1.12691e-17	2.72483e-18	-7.16144	4.53634e-17	7.24493e-18				GO:0008152//metabolic process;GO:0016787//hydrolase activity;GO:0003824//catalytic activity;
Gohir.A04G010900	Known_gene		A04	1389747	1390801	+	4.85	5.31	5.6	1.34	1.09	1.66	0.27	0.11	0.16	-1.94044	1.27354e-29	1.80458e-30	-4.8407	1.63378e-66	6.81364e-68				GO:0009987//cellular process;GO:0044038//cell wall macromolecule biosynthetic process;GO:0043170//macromolecule metabolic process;GO:0071669//plant-type cell wall organization or biogenesis;GO:0044249//cellular biosynthetic process;GO:0071554//cell wall organization or biogenesis;GO:0009058//biosynthetic process;GO:0044264//cellular polysaccharide metabolic process;GO:0010383//cell wall polysacch…
Gohir.A04G011000	Known_gene		A04	1392517	1393674	+	0.8	0.79	1.61	0.05	0.05	0.05	0.49	0.29	0.29	-4.38776	3.28665e-15	9.20576e-16	-1.56281	6.30748e-06	2.64799e-06				GO:0008152//metabolic process;GO:0044238//primary metabolic process;GO:0071704//organic substance metabolic process;GO:0005975//carbohydrate metabolic process;GO:0031224//intrinsic component of membrane;GO:0044425//membrane part;GO:0016021//integral component of membrane;GO:0016020//membrane;GO:0005488//binding;GO:0016160//amylase activity;GO:0046872//metal ion binding;GO:0043167//ion binding;GO:…
Gohir.A04G023100	Known_gene		A04	3785695	3788639	+	0.11	2.55	0.26	0.03	0.09	0.68	0	0.09	0.44	-1.8833	1.33114e-10	5.25997e-11	-2.43895	4.39284e-14	8.32669e-15				GO:0004674//protein serine/threonine kinase activity;GO:0036094//small molecule binding;GO:0003824//catalytic activity;GO:0032555//purine ribonucleotide binding;GO:0016772//transferase activity, transferring phosphorus-containing groups;GO:1901265//nucleoside phosphate binding;GO:1901363//heterocyclic compound binding;GO:0017076//purine nucleotide binding;GO:0005524//ATP binding;GO:0043167//ion b…
Gohir.A04G027500	Known_gene		A04	5084992	5087140	-	0.15	0.2	0.45	0	0.04	0	0	0	0	-4.27229	1.39828e-05	9.48738e-06	-5.30465	8.7865e-06	3.77312e-06
Gohir.A04G027800	Known_gene		A04	5187273	5193109	-	0.17	0.25	0.59	0.66	1.54	1.19	1.08	0.94	1.31	1.85887	9.19201e-21	1.87912e-21	1.78606	7.93416e-19	1.14185e-19	NB-ARC domain-containing disease resistance protein (best arabidopsis hit)	K13459//disease resistance protein RPS2+ko04626//Plant-pathogen interaction		GO:0090558//plant epidermis development;GO:0060560//developmental growth involved in morphogenesis;GO:0016043//cellular component organization;GO:0009791//post-embryonic development;GO:0022414//reproductive process;GO:0009826//unidimensional cell growth;GO:0048316//seed development;GO:0009888//tissue development;GO:0009987//cellular process;GO:0000904//cell morphogenesis involved in differentiati…
Gohir.A04G040600	Known_gene		A04	9125396	9128099	-	0.2	0	0.28	0	0	0	0	0	0	-4.88487	8.9585e-05	6.84985e-05	-4.91724	0.00011739	6.1349e-05				GO:0016020//membrane;GO:0044425//membrane part;GO:0016021//integral component of membrane;GO:0031224//intrinsic component of membrane;
Gohir.A04G064300	Known_gene		A04	45096032	45096602	+	1.74	2.61	3.28	0.12	0.22	0.12	0.11	0.11	0.11	-4.01645	5.76799e-15	1.64426e-15	-4.46385	1.02045e-15	1.75079e-16				GO:0031224//intrinsic component of membrane;GO:0044425//membrane part;GO:0016020//membrane;GO:0016021//integral component of membrane;GO:0003824//catalytic activity;GO:0016491//oxidoreductase activity;GO:0009055//electron transfer activity;
Gohir.A04G081100	Known_gene		A04	65398979	65401201	-	2.83	3.09	3.49	0.39	1.07	0.69	0.54	0.69	0.61	-2.12535	6.28412e-28	9.52449e-29	-2.3489	1.45936e-31	1.2826e-32
Gohir.A04G082300	Known_gene		A04	66519744	66530389	-	1.27	1.23	1.33	0.09	0	0.09	0.32	0.74	0.69	-4.26021	2.27773e-26	3.65838e-27	-1.29258	1.09788e-07	3.63594e-08				GO:0009058//biosynthetic process;GO:0008152//metabolic process;GO:0016740//transferase activity;GO:0016747//transferase activity, transferring acyl groups other than amino-acyl groups;GO:0003824//catalytic activity;GO:0016746//transferase activity, transferring acyl groups;
Gohir.A04G084300	Known_gene		A04	67930796	67933744	-	2.29	1.94	1.6	0.75	0.68	1	0.73	0.92	0.87	-1.26333	6.23956e-14	1.90327e-14	-1.20911	5.01219e-13	1.01706e-13				GO:0023052//signaling;GO:0051716//cellular response to stimulus;GO:0050794//regulation of cellular process;GO:0050789//regulation of biological process;GO:0007165//signal transduction;GO:0009987//cellular process;GO:0050896//response to stimulus;GO:0007154//cell communication;GO:0065007//biological regulation;GO:0005622//intracellular;GO:0000159//protein phosphatase type 2A complex;GO:0005623//ce…
Gohir.A04G084700	Known_gene		A04	68168896	68169641	+	7.88	8.74	8.98	0.42	0.41	0.69	0.41	0.33	0.24	-4.07959	3.29632e-66	1.90137e-67	-4.69692	1.99191e-71	7.76927e-73				GO:0034062//5'-3' RNA polymerase activity;GO:0016772//transferase activity, transferring phosphorus-containing groups;GO:0003824//catalytic activity;GO:0140098//catalytic activity, acting on RNA;GO:0016779//nucleotidyltransferase activity;GO:0097747//RNA polymerase activity;GO:0003899//DNA-directed 5'-3' RNA polymerase activity;GO:0016740//transferase activity;
Gohir.A04G092100	Known_gene		A04	71593589	71594818	-	5.9	5.48	7.42	2.1	2.87	3.61	1.87	2.15	2.13	-1.12556	3.39451e-19	7.5037e-20	-1.603	3.10148e-32	2.66433e-33
Gohir.A04G092300	Known_gene		A04	71634157	71638775	+	1.21	1.55	2.22	0.24	0.4	0.35	0.33	0.46	0.3	-2.32096	1.20448e-19	2.60734e-20	-2.18212	2.56272e-18	3.80554e-19
Gohir.A04G093300	Known_gene		A04	72083122	72088310	-	0.47	0.59	0.55	0.17	0.33	0.16	0.06	0.14	0.11	-1.28054	0.000356159	0.000300216	-2.38067	7.1885e-08	2.33348e-08
Gohir.A04G097100	Known_gene		A04	73173176	73174259	-	3.21	2.51	4.36	1.57	1.46	1.54	0.62	1.26	0.93	-1.12935	6.03091e-09	2.76354e-09	-1.83067	5.82514e-17	9.36101e-18
Gohir.A04G100600	Known_gene		A04	74828137	74830258	-	1.52	2.77	2.34	0	0.13	0.14	0.09	0	0	-4.58456	8.54625e-34	1.05298e-34	-6.20189	1.84792e-35	1.44848e-36				GO:0097159//organic cyclic compound binding;GO:0005488//binding;GO:1901363//heterocyclic compound binding;GO:0003676//nucleic acid binding;GO:0003723//RNA binding;
Gohir.A04G106400	Known_gene		A04	76589428	76591276	+	1.99	1.41	1.97	0.11	0	0.05	0	0.05	0.1	-5.06583	9.93104e-25	1.6989e-25	-5.0982	7.735e-25	8.46128e-26				GO:0006950//response to stress;GO:0006952//defense response;GO:0050896//response to stimulus;GO:0097367//carbohydrate derivative binding;GO:1901265//nucleoside phosphate binding;GO:0043168//anion binding;GO:0017076//purine nucleotide binding;GO:0005488//binding;GO:0043531//ADP binding;GO:0032559//adenyl ribonucleotide binding;GO:0097159//organic cyclic compound binding;GO:0036094//small molecule …
Gohir.A04G114000	Known_gene		A04	78313358	78315354	+	4.3	3.31	3.64	1.12	1.89	1.87	2.08	1.42	1.57	-1.2019	7.88923e-16	2.12976e-16	-1.14545	1.02603e-14	1.87016e-15				GO:0034220//ion transmembrane transport;GO:0006865//amino acid transport;GO:0098656//anion transmembrane transport;GO:0071705//nitrogen compound transport;GO:0006820//anion transport;GO:0055085//transmembrane transport;GO:0006810//transport;GO:0015711//organic anion transport;GO:1905039//carboxylic acid transmembrane transport;GO:0051234//establishment of localization;GO:0051179//localization;GO:…
Gohir.A04G120300	Known_gene		A04	79328633	79330555	-	53.34	57.5	58.21	14.39	21.06	24.03	19.41	15.37	14.49	-1.49888	6.71671e-204	9.60097e-206	-1.76893	3.47439e-261	2.87422e-263				GO:0016746//transferase activity, transferring acyl groups;GO:0016740//transferase activity;GO:0003824//catalytic activity;GO:0016747//transferase activity, transferring acyl groups other than amino-acyl groups;
Gohir.A04G122300	Known_gene		A04	79713438	79714205	-	5.94	4.94	5.75	0	0.09	0.34	0.11	0.32	0.21	-5.30026	1.14935e-49	9.09847e-51	-4.68534	1.975e-48	1.1106e-49				GO:0016740//transferase activity;GO:0003824//catalytic activity;GO:0016747//transferase activity, transferring acyl groups other than amino-acyl groups;GO:0016746//transferase activity, transferring acyl groups;
Gohir.A04G139200	Known_gene		A04	81847330	81851417	+	5.61	5.67	9.39	0.12	0.24	0.43	0.12	0.28	0.2	-4.68281	1.36361e-71	7.23522e-73	-5.13021	3.15636e-74	1.17716e-75				GO:0050896//response to stimulus;GO:0009628//response to abiotic stimulus;GO:0009266//response to temperature stimulus;GO:0050826//response to freezing;GO:0006950//response to stress;GO:0009409//response to cold;GO:0016020//membrane;GO:0044425//membrane part;GO:0016021//integral component of membrane;GO:0031224//intrinsic component of membrane;
Gohir.A04G140700	Known_gene		A04	81985473	81987663	+	0.91	1.16	1.48	0	0.14	0.3	0.09	0.18	0.14	-2.98598	4.28472e-21	8.6028e-22	-3.11788	5.88787e-22	7.25788e-23		K15503//serine/threonine-protein phosphatase 6 regulatory ankyrin repeat subunit B		GO:0050896//response to stimulus;GO:0009266//response to temperature stimulus;GO:0009628//response to abiotic stimulus;GO:0006950//response to stress;GO:0009409//response to cold;GO:0050826//response to freezing;GO:0044425//membrane part;GO:0031224//intrinsic component of membrane;GO:0016020//membrane;GO:0016021//integral component of membrane;
Gohir.A04G142400	Known_gene		A04	82201427	82204872	-	2.82	2.44	4.34	0.89	1.21	0.97	0.93	1.47	1.15	-1.62496	5.35338e-14	1.6238e-14	-1.42703	1.01727e-11	2.27878e-12				GO:0003824//catalytic activity;GO:0016740//transferase activity;GO:0016746//transferase activity, transferring acyl groups;GO:0016747//transferase activity, transferring acyl groups other than amino-acyl groups;
BGI_novel_G000785	Novel_gene		A05	10309595	10314890	+	0.24	0.21	0.59	1.3	1.11	0.82	0.27	1.88	1.35	1.65102	5.89034e-19	1.3197e-19	1.76069	3.39837e-22	4.14264e-23		K17604//zinc finger SWIM domain-containing protein 3		GO:0016021//integral component of membrane;GO:0031224//intrinsic component of membrane;GO:0016020//membrane;GO:0044425//membrane part;GO:0005524//ATP binding;GO:0097367//carbohydrate derivative binding;GO:0097159//organic cyclic compound binding;GO:0032555//purine ribonucleotide binding;GO:0140096//catalytic activity, acting on a protein;GO:0043168//anion binding;GO:0016859//cis-trans isomerase a…
BGI_novel_G000786	Novel_gene		A05	10309613	10314890	+	0.99	0	0.5	0	0	0	0.43	0	0	-7.59277	2.31974e-22	4.41516e-23	-1.79326	5.2756e-10	1.36952e-10		K17604//zinc finger SWIM domain-containing protein 3
BGI_novel_G000787	Novel_gene		A05	10309636	10314890	+	0	0	0	0	0.2	0.34	0	0.19	0.51	6.14303	2.12808e-09	9.33072e-10	6.5355	1.07233e-11	2.40946e-12		K17604//zinc finger SWIM domain-containing protein 3
BGI_novel_G000788	Novel_gene		A05	10309645	10314890	+	0	0	0	0.98	0	0	0	0.51	0.15	7.29909	2.73753e-18	6.37576e-19	6.71271	5.62555e-13	1.14498e-13		K17604//zinc finger SWIM domain-containing protein 3
BGI_novel_G000789	Novel_gene		A05	10309647	10314890	+	1.42	0.86	0	0	0.31	0.51	0.27	0.17	0	-1.50567	2.27575e-13	7.2167e-14	-2.41058	6.21782e-24	7.06946e-25		K17604//zinc finger SWIM domain-containing protein 3		GO:0016021//integral component of membrane;GO:0016020//membrane;GO:0044425//membrane part;GO:0031224//intrinsic component of membrane;GO:0016787//hydrolase activity;GO:0003824//catalytic activity;
BGI_novel_G000798	Novel_gene		A05	12866785	12869931	+	0	0	0	0.23	0	0	0.88	0.14	0.17	4.67842	0.000354575	0.00029873	7.06908	5.42969e-16	9.17284e-17		K16810//TBCC domain-containing protein 1
BGI_novel_G000827	Novel_gene		A05	23735015	23736273	-	0.37	0.15	1.11	1.73	2.15	1.78	1.23	2.1	2.83	1.82725	4.64915e-08	2.33606e-08	1.94689	3.56142e-09	1.00147e-09		K04708//3-dehydrosphinganine reductase [EC:1.1.1.102]+ko00600//Sphingolipid metabolism+ko01100//Metabolic pathways		GO:1901363//heterocyclic compound binding;GO:0005488//binding;GO:0003676//nucleic acid binding;GO:0097159//organic cyclic compound binding;
BGI_novel_G000834	Novel_gene		A05	25039707	25043549	+	0.46	0.48	1.39	0.07	0.39	0.1	0.36	0.05	0.11	-2.03782	6.00921e-12	2.12454e-12	-2.13159	1.69399e-12	3.56596e-13		K04733//interleukin-1 receptor-associated kinase 4 [EC:2.7.11.1]
BGI_novel_G000874	Novel_gene		A05	36979762	36995994	-	0.36	0	0	1.01	0.16	0.9	0.88	0.45	0.67	2.47202	4.90582e-33	6.21593e-34	2.43418	7.86542e-32	6.85627e-33		K13412//calcium-dependent protein kinase [EC:2.7.11.1]+ko04626//Plant-pathogen interaction;K21596//calmodulin-binding transcription activator;K00924//kinase [EC:2.7.1.-];K03083//glycogen synthase kinase 3 beta [EC:2.7.11.26]
BGI_novel_G000878	Novel_gene		A05	38454022	38455033	+	0.26	0.27	0.75	1.29	1.53	1.62	1.27	1.1	1.08	1.82725	7.80952e-06	5.11073e-06	1.45785	0.000951508	0.000599887
BGI_novel_G000886	Novel_gene		A05	42191192	42192361	.	4.41	2.83	3.34	0.05	0.15	0.15	0.92	1.23	1.3	-4.92436	1.51713e-50	1.18213e-51	-1.61434	5.972e-18	9.10092e-19		K04733//interleukin-1 receptor-associated kinase 4 [EC:2.7.11.1]		GO:0016740//transferase activity;GO:0003824//catalytic activity;GO:0016772//transferase activity, transferring phosphorus-containing groups;GO:0016301//kinase activity;
BGI_novel_G000915	Novel_gene		A05	70993965	71000429	+	0	1.9	0	0.03	0	0	0	0	0	-5.83681	3.77574e-55	2.68241e-56	-8.85832	3.99381e-45	2.4397e-46		K02982//small subunit ribosomal protein S3+ko03010//Ribosome;K03040//DNA-directed RNA polymerase subunit alpha [EC:2.7.7.6]+ko00230//Purine metabolism+ko03020//RNA polymerase+ko01100//Metabolic pathways+ko00240//Pyrimidine metabolism		GO:0008152//metabolic process;GO:0003824//catalytic activity;
BGI_novel_G000960	Novel_gene		A05	87307783	87312509	.	0.39	0.28	0.33	0	0.08	0.02	0.01	0	0	-3.28823	2.65441e-17	6.55952e-18	-6.49052	7.06099e-22	8.745e-23		K04733//interleukin-1 receptor-associated kinase 4 [EC:2.7.11.1];K10398//kinesin family member 11;K11866//STAM-binding protein [EC:3.4.19.12]+ko04144//Endocytosis;K03283//heat shock 70kDa protein 1/2/6/8+ko03040//Spliceosome+ko04144//Endocytosis+ko04141//Protein processing in endoplasmic reticulum;K14512//mitogen-activated protein kinase 6 [EC:2.7.11.24]+ko04016//MAPK signaling pathway - plant+ko…		GO:0005622//intracellular;GO:0043226//organelle;GO:0043229//intracellular organelle;GO:0044464//cell part;GO:0005634//nucleus;GO:0005623//cell;GO:0043231//intracellular membrane-bounded organelle;GO:0044424//intracellular part;GO:0043227//membrane-bounded organelle;
BGI_novel_G000961	Novel_gene		A05	87496772	87502049	+	1.86	3.57	1.78	0.91	1.33	1.18	0.95	1	1.53	-1.06527	6.22269e-12	2.20412e-12	-1.03985	1.93912e-11	4.45517e-12		K00499//choline monooxygenase [EC:1.14.15.7]+ko00260//Glycine, serine and threonine metabolism;K08505//protein transport protein SFT1+ko04130//SNARE interactions in vesicular transport
BGI_novel_G000962	Novel_gene		A05	87496780	87502049	+	1.26	0	0	0	0	0	0	0	0	-6.49014	7.90744e-12	2.82176e-12	-6.5225	9.87225e-12	2.20743e-12		K00499//choline monooxygenase [EC:1.14.15.7]+ko00260//Glycine, serine and threonine metabolism;K08505//protein transport protein SFT1+ko04130//SNARE interactions in vesicular transport		GO:0033036//macromolecule localization;GO:0071705//nitrogen compound transport;GO:0051234//establishment of localization;GO:0006810//transport;GO:0008104//protein localization;GO:0051179//localization;GO:0045184//establishment of protein localization;GO:0042886//amide transport;GO:0071702//organic substance transport;GO:0015031//protein transport;GO:0015833//peptide transport;GO:0016020//membrane…
BGI_novel_G000978	Novel_gene		A05	92485152	92486162	+	1.27	1.61	8.69	10.57	12.15	12.67	18.29	15.25	17.24	1.65007	3.73411e-50	2.92987e-51	2.17194	5.69242e-104	1.46527e-105				GO:0008104//protein localization;GO:0015833//peptide transport;GO:0042886//amide transport;GO:0071702//organic substance transport;GO:0051234//establishment of localization;GO:0015031//protein transport;GO:0006810//transport;GO:0051179//localization;GO:0045184//establishment of protein localization;GO:0071705//nitrogen compound transport;GO:0033036//macromolecule localization;GO:0016021//integral…
BGI_novel_G000991	Novel_gene		A05	93852172	93856761	+	0.67	0.57	0.77	0.46	0	0	0	0.5	0.35	-2.11622	1.24437e-10	4.90307e-11	-1.25024	1.28811e-05	5.68819e-06		K11866//STAM-binding protein [EC:3.4.19.12]+ko04144//Endocytosis;K04733//interleukin-1 receptor-associated kinase 4 [EC:2.7.11.1];K10398//kinesin family member 11;K21026//acetylajmaline esterase [EC:3.1.1.80]+ko00901//Indole alkaloid biosynthesis+ko01110//Biosynthesis of secondary metabolites;K03283//heat shock 70kDa protein 1/2/6/8+ko03040//Spliceosome+ko04144//Endocytosis+ko04141//Protein proce…		GO:0044425//membrane part;GO:0016021//integral component of membrane;GO:0016020//membrane;GO:0031224//intrinsic component of membrane;
BGI_novel_G001012	Novel_gene		A05	97789330	97793597	-	1.37	0.76	0.05	0	0	0.39	0.03	0.02	0.2	-2.53618	9.57701e-13	3.18914e-13	-3.14991	1.61304e-15	2.8017e-16		K07204//regulatory associated protein of mTOR+ko04136//Autophagy - other		GO:0044425//membrane part;GO:0016021//integral component of membrane;GO:0031224//intrinsic component of membrane;GO:0016020//membrane;
Gohir.A05G005100	Known_gene		A05	672701	677581	+	2.02	1.94	1.77	0.72	0.68	0.61	0.36	0.61	0.21	-1.51908	6.02881e-18	1.43339e-18	-2.27659	3.42091e-30	3.13987e-31				GO:0044238//primary metabolic process;GO:0008610//lipid biosynthetic process;GO:0006629//lipid metabolic process;GO:1901576//organic substance biosynthetic process;GO:0071704//organic substance metabolic process;GO:0008152//metabolic process;GO:0009058//biosynthetic process;GO:0016020//membrane;GO:0016021//integral component of membrane;GO:0031224//intrinsic component of membrane;GO:0044425//memb…
Gohir.A05G005300	Known_gene		A05	678489	680358	-	4.47	3.52	5.94	0.51	0.74	0.84	0.39	0.85	0.79	-2.72537	3.73185e-38	4.02542e-39	-2.76959	4.96653e-39	3.50759e-40				GO:0016020//membrane;GO:0031224//intrinsic component of membrane;GO:0016021//integral component of membrane;GO:0044425//membrane part;GO:1901363//heterocyclic compound binding;GO:0035639//purine ribonucleoside triphosphate binding;GO:0043168//anion binding;GO:0032553//ribonucleotide binding;GO:0000166//nucleotide binding;GO:0032555//purine ribonucleotide binding;GO:0032559//adenyl ribonucleotide …
Gohir.A05G015600	Known_gene		A05	1533043	1534381	-	5.88	6.2	4.6	1.55	1.91	1.13	0.98	0.95	1.07	-1.84967	1.00646e-32	1.28904e-33	-2.47014	7.19938e-47	4.19609e-48				GO:0016021//integral component of membrane;GO:0044425//membrane part;GO:0031224//intrinsic component of membrane;GO:0016020//membrane;
Gohir.A05G017400	Known_gene		A05	1727754	1728505	+	1.31	0.65	0.91	0	0.16	0.08	0	0	0.24	-3.53532	4.61709e-08	2.31905e-08	-3.56769	5.42644e-08	1.72922e-08				GO:0071944//cell periphery;GO:0044425//membrane part;GO:0044464//cell part;GO:0016021//integral component of membrane;GO:0005886//plasma membrane;GO:0031224//intrinsic component of membrane;GO:0016020//membrane;GO:0005623//cell;
Gohir.A05G018100	Known_gene		A05	1780022	1780918	-	1.35	1.59	1	0.27	0.09	0.37	0.35	0.18	0.61	-2.44221	3.34124e-07	1.84448e-07	-1.77414	3.96896e-05	1.89837e-05				GO:0015976//carbon utilization;GO:0016835//carbon-oxygen lyase activity;GO:0003824//catalytic activity;GO:0046914//transition metal ion binding;GO:0005488//binding;GO:0008270//zinc ion binding;GO:0043169//cation binding;GO:0043167//ion binding;GO:0016836//hydro-lyase activity;GO:0046872//metal ion binding;GO:0004089//carbonate dehydratase activity;GO:0016829//lyase activity;
Gohir.A05G021600	Known_gene		A05	2084117	2086638	-	9.3	8.48	35.83	52.19	52.97	57.03	72.75	69.65	69.94	1.62689	3.13249e-228	3.82058e-230	2.01614	0	0
Gohir.A05G033600	Known_gene		A05	3377012	3377904	+	145.8	160.54	170	454.19	327.07	377.54	476.12	370.02	321.21	1.29385	0	0	1.30502	0	0	Leucine-rich repeat protein kinase family protein (best arabidopsis hit)			GO:0044425//membrane part;GO:0016021//integral component of membrane;GO:0031224//intrinsic component of membrane;GO:0016020//membrane;
Gohir.A05G034000	Known_gene		A05	3432347	3435634	-	7.03	6.65	5.67	1.95	2.09	2.05	1.54	2.57	3.41	-1.58702	4.96125e-41	4.94491e-42	-1.12586	8.156e-25	8.93017e-26		K01366//cathepsin H [EC:3.4.22.16]		GO:0010467//gene expression;GO:0043604//amide biosynthetic process;GO:1901564//organonitrogen compound metabolic process;GO:0019538//protein metabolic process;GO:0009059//macromolecule biosynthetic process;GO:0071704//organic substance metabolic process;GO:0044238//primary metabolic process;GO:0034641//cellular nitrogen compound metabolic process;GO:0006518//peptide metabolic process;GO:0009987//…
Gohir.A05G040200	Known_gene		A05	3931621	3940528	+	2.79	2.45	11.65	12.07	15.73	11.67	12.4	14.44	15.12	1.2477	2.3848e-68	1.32927e-69	1.34385	1.57301e-82	5.18363e-84		K00574//cyclopropane-fatty-acyl-phospholipid synthase [EC:2.1.1.79]		GO:0031224//intrinsic component of membrane;GO:0016020//membrane;GO:0044425//membrane part;GO:0016021//integral component of membrane;GO:0004040//amidase activity;GO:0016810//hydrolase activity, acting on carbon-nitrogen (but not peptide) bonds;GO:0016787//hydrolase activity;GO:0003824//catalytic activity;GO:0016811//hydrolase activity, acting on carbon-nitrogen (but not peptide) bonds, in linear…
Gohir.A05G042100	Known_gene		A05	4069959	4070854	+	2.26	1.98	2.57	0.47	1.25	0.76	0.2	0.2	0.46	-1.44134	5.20192e-08	2.63038e-08	-2.98272	5.04594e-18	7.66035e-19				GO:0008152//metabolic process;GO:0071840//cellular component organization or biogenesis;GO:0005975//carbohydrate metabolic process;GO:0045229//external encapsulating structure organization;GO:0009987//cellular process;GO:0016043//cellular component organization;GO:0071555//cell wall organization;GO:0044238//primary metabolic process;GO:0071704//organic substance metabolic process;GO:0071554//cell…
Gohir.A05G044800	Known_gene		A05	4400712	4401537	-	0.69	0.43	1.04	0.07	0.07	0.15	0	0	0	-2.85725	5.56123e-06	3.56271e-06	-5.88961	4.25401e-08	1.33917e-08
Gohir.A05G045600	Known_gene		A05	4473497	4479445	-	2.27	2.4	2.22	0.1	0.1	0.12	0.09	0.12	0.1	-4.40901	3.20525e-108	1.06448e-109	-4.51937	1.65361e-110	3.97387e-112				GO:0016491//oxidoreductase activity;GO:0005488//binding;GO:0046872//metal ion binding;GO:0043169//cation binding;GO:0043167//ion binding;GO:0003824//catalytic activity;
Gohir.A05G048700	Known_gene		A05	4800784	4814699	+	13.55	10.55	12.41	4	5.95	3.71	3.91	4.9	5.13	-1.40903	4.29994e-65	2.5237e-66	-1.38807	3.26149e-64	1.40256e-65		K12472//epidermal growth factor receptor substrate 15+ko04144//Endocytosis;K06699//proteasome activator subunit 4+ko03050//Proteasome		GO:0003824//catalytic activity;GO:0046872//metal ion binding;GO:0043169//cation binding;GO:0043167//ion binding;GO:0016491//oxidoreductase activity;GO:0005488//binding;
Gohir.A05G048800	Known_gene		A05	4810664	4814699	+	15.24	15.38	14.23	2.51	2.28	3.68	3.8	3.33	4.49	-2.40713	8.3472e-150	1.79947e-151	-1.93769	1.34788e-115	3.07329e-117		K12472//epidermal growth factor receptor substrate 15+ko04144//Endocytosis;K06699//proteasome activator subunit 4+ko03050//Proteasome		GO:0016782//transferase activity, transferring sulfur-containing groups;GO:0008146//sulfotransferase activity;GO:0016740//transferase activity;GO:0003824//catalytic activity;
Gohir.A05G061200	Known_gene		A05	5841778	5842826	+	0.73	0.83	0.68	0.17	0.05	0.12	0.16	0	0	-2.72295	2.31133e-07	1.25115e-07	-3.75531	3.15126e-09	8.80638e-10
Gohir.A05G067700	Known_gene		A05	6341394	6343599	-	1.62	1.64	2.75	0.09	0.66	0.3	0.23	0.26	0.94	-2.50206	8.48465e-32	1.12284e-32	-2.0507	2.51078e-25	2.69761e-26				GO:0008152//metabolic process;GO:0016740//transferase activity;GO:0016758//transferase activity, transferring hexosyl groups;GO:0016757//transferase activity, transferring glycosyl groups;GO:0003824//catalytic activity;
Gohir.A05G078300	Known_gene		A05	7399607	7406259	+	1.44	1.56	1.88	0.46	0.67	0.55	0.46	0.67	0.93	-1.52889	4.94914e-26	8.0471e-27	-1.23806	3.00389e-19	4.24092e-20				GO:0016791//phosphatase activity;GO:0043167//ion binding;GO:0140096//catalytic activity, acting on a protein;GO:0004722//protein serine/threonine phosphatase activity;GO:0003824//catalytic activity;GO:0005488//binding;GO:0046872//metal ion binding;GO:0016787//hydrolase activity;GO:0043169//cation binding;GO:0042578//phosphoric ester hydrolase activity;GO:0004721//phosphoprotein phosphatase activi…
Gohir.A05G080100	Known_gene		A05	7596733	7600203	-	5.5	5.74	5.35	1.73	1.79	1.74	1.98	1.58	2.36	-1.7094	6.16895e-48	5.13983e-49	-1.53302	1.96201e-41	1.29713e-42		K20642//Rho GTPase-activating protein 22/24/25
Gohir.A05G089300	Known_gene		A05	8436827	8439984	+	0.37	0.5	0.49	0.13	0.28	0.15	0.26	0.1	0.07	-1.25679	2.10932e-05	1.46978e-05	-1.65462	2.47808e-07	8.58633e-08	Leucine-rich repeat protein kinase family protein (best arabidopsis hit)			GO:0044425//membrane part;GO:0016020//membrane;GO:0016021//integral component of membrane;GO:0031224//intrinsic component of membrane;GO:0016874//ligase activity;GO:0003824//catalytic activity;
Gohir.A05G097200	Known_gene		A05	9056881	9060955	+	1.98	1.97	2.94	0.79	1.5	1.07	0.69	1.23	1.16	-1.02605	2.86825e-08	1.4079e-08	-1.14232	1.77891e-09	4.85827e-10				GO:0016874//ligase activity;GO:0003824//catalytic activity;
Gohir.A05G098600	Known_gene		A05	9171912	9173671	+	0.99	1.86	3.47	0.1	0.09	0.1	0.12	0.1	0.08	-4.43872	9.18494e-45	8.28417e-46	-4.3946	7.0329e-45	4.32025e-46				GO:0009664//plant-type cell wall organization;GO:0071554//cell wall organization or biogenesis;GO:0009987//cellular process;GO:0045229//external encapsulating structure organization;GO:0016043//cellular component organization;GO:0071840//cellular component organization or biogenesis;GO:0071555//cell wall organization;GO:0071669//plant-type cell wall organization or biogenesis;GO:0030312//external…
Gohir.A05G104100	Known_gene		A05	9643555	9646504	-	1.19	1.44	1.64	0.24	0.15	0.17	0.23	0.24	0.12	-2.92219	1.94234e-21	3.8402e-22	-2.86693	4.34922e-21	5.58274e-22				GO:0050896//response to stimulus;GO:0042737//drug catabolic process;GO:0008152//metabolic process;GO:0042743//hydrogen peroxide metabolic process;GO:0042744//hydrogen peroxide catabolic process;GO:0009056//catabolic process;GO:0009987//cellular process;GO:0017144//drug metabolic process;GO:0044237//cellular metabolic process;GO:0044248//cellular catabolic process;GO:0051186//cofactor metabolic pr…
Gohir.A05G106400	Known_gene		A05	9901557	9902368	+	12.06	12.65	18.88	0.15	0.59	0.54	0.22	0.15	0.22	-5.07006	4.75172e-135	1.18125e-136	-6.18988	6.21083e-138	1.15286e-139				GO:0004252//serine-type endopeptidase activity;GO:0008236//serine-type peptidase activity;GO:0017171//serine hydrolase activity;GO:0008233//peptidase activity;GO:0140096//catalytic activity, acting on a protein;GO:0004175//endopeptidase activity;GO:0016787//hydrolase activity;GO:0003824//catalytic activity;GO:0070011//peptidase activity, acting on L-amino acid peptides;
Gohir.A05G107600	Known_gene		A05	10025144	10027772	+	3.16	2.89	5.3	0.93	0.88	0.34	0.43	0.81	1.42	-2.37727	3.88736e-28	5.86016e-29	-2.07358	4.81889e-24	5.45586e-25				GO:0006629//lipid metabolic process;GO:0044238//primary metabolic process;GO:0071704//organic substance metabolic process;GO:0008152//metabolic process;GO:0016020//membrane;GO:0044425//membrane part;GO:0016021//integral component of membrane;GO:0031224//intrinsic component of membrane;GO:0016787//hydrolase activity;GO:0003824//catalytic activity;GO:0016298//lipase activity;GO:0016788//hydrolase a…
Gohir.A05G109300	Known_gene		A05	10183718	10185767	+	0.08	0.26	0.21	0.03	0.03	0	0	0.03	0.06	-3.19829	0.000126979	9.93005e-05	-2.64569	0.00060725	0.000366572				GO:0044425//membrane part;GO:0016021//integral component of membrane;GO:0016020//membrane;GO:0031224//intrinsic component of membrane;GO:0017111//nucleoside-triphosphatase activity;GO:0005524//ATP binding;GO:0016787//hydrolase activity;GO:0032559//adenyl ribonucleotide binding;GO:0043492//ATPase activity, coupled to movement of substances;GO:0097367//carbohydrate derivative binding;GO:0003824//ca…
Gohir.A05G110700	Known_gene		A05	10424159	10424968	+	0.71	0.52	0.99	0	0.07	0.08	0	0	0	-3.85725	2.61504e-07	1.42429e-07	-5.88961	4.25401e-08	1.33917e-08
Gohir.A05G116500	Known_gene		A05	11096585	11107779	-	0.51	0.5	0.67	0	0.09	0.07	0.06	0.03	0.06	-3.38332	4.68588e-11	1.78718e-11	-3.41568	4.84248e-11	1.15048e-11				GO:0065003//macromolecular complex assembly;GO:0044085//cellular component biogenesis;GO:0043623//cellular protein complex assembly;GO:0034622//cellular macromolecular complex assembly;GO:0016043//cellular component organization;GO:0006461//protein complex assembly;GO:0071840//cellular component organization or biogenesis;GO:0009987//cellular process;GO:0071822//protein complex subunit organizati…
Gohir.A05G121400	Known_gene		A05	11645190	11647268	+	0.6	0.86	0.64	0.21	0.21	0.63	0.05	0.03	0.08	-1.00481	0.00026927	0.000222122	-3.73761	4.91426e-17	7.87705e-18
Gohir.A05G129000	Known_gene		A05	12349477	12358884	+	2.2	2.09	1.43	0.23	0.92	0.53	0.3	0.54	1.24	-1.77814	1.52597e-48	1.2471e-49	-1.45703	5.8368e-37	4.38759e-38	ABC-2 and Plant PDR ABC-type transporter family protein (best arabidopsis hit)	K05681//ATP-binding cassette, subfamily G (WHITE), member 2+ko02010//ABC transporters		GO:0003824//catalytic activity;GO:0016740//transferase activity;GO:0016757//transferase activity, transferring glycosyl groups;
Gohir.A05G129400	Known_gene		A05	12436632	12437667	+	0.32	0.34	0.69	0	0.11	0	0.11	0.06	0	-3.53532	7.77474e-06	5.08555e-06	-2.98272	4.28183e-05	2.05768e-05				GO:0044425//membrane part;GO:0031224//intrinsic component of membrane;GO:0016021//integral component of membrane;GO:0016020//membrane;GO:0097159//organic cyclic compound binding;GO:0020037//heme binding;GO:0016491//oxidoreductase activity;GO:0046914//transition metal ion binding;GO:0016705//oxidoreductase activity, acting on paired donors, with incorporation or reduction of molecular oxygen;GO:00…
Gohir.A05G137500	Known_gene		A05	13259301	13263934	+	0.63	0.63	0.74	0.2	0.38	0.19	0.21	0.23	0.2	-1.35616	8.77482e-07	5.08122e-07	-1.64091	1.96214e-08	5.97497e-09	Regulator of chromosome condensation (RCC1) family protein (best arabidopsis hit)			GO:0016021//integral component of membrane;GO:0031224//intrinsic component of membrane;GO:0044425//membrane part;GO:0016020//membrane;GO:0046906//tetrapyrrole binding;GO:0005506//iron ion binding;GO:0003824//catalytic activity;GO:0043167//ion binding;GO:1901363//heterocyclic compound binding;GO:0097159//organic cyclic compound binding;GO:0005488//binding;GO:0016705//oxidoreductase activity, actin…
Gohir.A05G138200	Known_gene		A05	13328334	13329662	+	6.44	6.63	10.38	1.53	2.97	1.99	2.16	2.04	2.88	-1.83494	1.04445e-42	9.90294e-44	-1.70961	4.41216e-39	3.11155e-40				GO:0031224//intrinsic component of membrane;GO:0016020//membrane;GO:0016021//integral component of membrane;GO:0044425//membrane part;GO:0016491//oxidoreductase activity;GO:0046906//tetrapyrrole binding;GO:0043167//ion binding;GO:0020037//heme binding;GO:0016705//oxidoreductase activity, acting on paired donors, with incorporation or reduction of molecular oxygen;GO:0097159//organic cyclic compou…
Gohir.A05G142500	Known_gene		A05	13713754	13717058	-	21.49	20.22	22.39	5.57	7.89	7.06	6.23	7.43	6.96	-1.63801	2.37299e-188	3.75146e-190	-1.63214	2.37196e-189	2.83792e-191				GO:0071704//organic substance metabolic process;GO:0009056//catabolic process;GO:0008152//metabolic process;GO:0016042//lipid catabolic process;GO:0006629//lipid metabolic process;GO:0044238//primary metabolic process;GO:1901575//organic substance catabolic process;GO:0003824//catalytic activity;GO:0016787//hydrolase activity;
Gohir.A05G144100	Known_gene		A05	13875827	13879921	+	0.17	0.15	0.27	0.6	0.61	0.39	0.57	0.51	0.5	1.48463	2.72448e-08	1.33479e-08	1.46331	6.2795e-08	2.01973e-08				GO:0016740//transferase activity;GO:0016746//transferase activity, transferring acyl groups;GO:0016747//transferase activity, transferring acyl groups other than amino-acyl groups;GO:0003824//catalytic activity;
Gohir.A05G158900	Known_gene		A05	15531252	15533578	-	7.8	8.03	12.58	4.19	4.27	2.87	3.1	4.52	4.53	-1.30965	2.58674e-48	2.12909e-49	-1.21463	2.21131e-43	1.39769e-44
Gohir.A05G159300	Known_gene		A05	15561056	15562162	+	83.88	98.85	97.12	13.36	19.58	17.44	11.13	11.31	10.47	-2.45062	0	0	-3.10094	0	0
Gohir.A05G165700	Known_gene		A05	16276192	16277723	+	2.62	1.82	2.49	0.61	0.91	0.95	0.97	1.05	0.97	-1.50016	2.71665e-10	1.10081e-10	-1.21703	9.80337e-08	3.23157e-08				GO:0016021//integral component of membrane;GO:0031224//intrinsic component of membrane;GO:0044425//membrane part;GO:0016020//membrane;GO:0009055//electron transfer activity;GO:0003824//catalytic activity;GO:0016491//oxidoreductase activity;
Gohir.A05G166000	Known_gene		A05	16300323	16300921	-	1.63	0.85	0.55	0.54	0.21	0.11	0.21	0	0.21	-1.80834	0.000615006	0.000541482	-2.8407	1.12001e-05	4.89226e-06				GO:0005622//intracellular;GO:0043227//membrane-bounded organelle;GO:0005623//cell;GO:0005634//nucleus;GO:0044424//intracellular part;GO:0044464//cell part;GO:0043226//organelle;GO:0043229//intracellular organelle;GO:0043231//intracellular membrane-bounded organelle;GO:0005488//binding;GO:0097159//organic cyclic compound binding;GO:0140110//transcription regulator activity;GO:1901363//heterocyclic…
Gohir.A05G171300	Known_gene		A05	16822118	16823027	+	5.07	6.74	7.53	1.36	0.92	0.44	0.92	0.93	0.58	-2.79585	5.61284e-36	6.43808e-37	-2.97023	2.1796e-38	1.56392e-39		K01180//endo-1,3(4)-beta-glucanase [EC:3.2.1.6]		GO:0008270//zinc ion binding;GO:0046872//metal ion binding;GO:0005488//binding;GO:0016491//oxidoreductase activity;GO:0046914//transition metal ion binding;GO:0043169//cation binding;GO:0003824//catalytic activity;GO:0043167//ion binding;
Gohir.A05G175900	Known_gene		A05	17130818	17132049	-	11.2	14.41	16.43	0.16	0.91	0.56	0.3	0.38	0.53	-4.66918	3.20788e-123	8.97141e-125	-5.09386	7.70955e-128	1.57073e-129				GO:0055114//oxidation-reduction process;GO:0008152//metabolic process;GO:0046872//metal ion binding;GO:0043169//cation binding;GO:0003824//catalytic activity;GO:0016491//oxidoreductase activity;GO:0046914//transition metal ion binding;GO:0005488//binding;GO:0008270//zinc ion binding;GO:0043167//ion binding;
Gohir.A05G180100	Known_gene		A05	17403005	17404332	+	0.73	0.38	0.65	0.13	0.25	0.13	0	0.04	0.08	-1.75771	5.99931e-05	4.46043e-05	-3.79008	1.77714e-09	4.85274e-10
Gohir.A05G182800	Known_gene		A05	17784363	17785600	-	0.46	0.5	0.75	0.05	0.14	0.06	0.06	0.19	0.14	-2.8094	4.90649e-07	2.76439e-07	-2.16579	1.86133e-05	8.4441e-06				GO:0009312//oligosaccharide biosynthetic process;GO:0008152//metabolic process;GO:0005992//trehalose biosynthetic process;GO:0005991//trehalose metabolic process;GO:0044238//primary metabolic process;GO:0009987//cellular process;GO:0009311//oligosaccharide metabolic process;GO:0009058//biosynthetic process;GO:0046351//disaccharide biosynthetic process;GO:0071704//organic substance metabolic proce…
Gohir.A05G184200	Known_gene		A05	18024594	18026181	+	2.67	3.03	3.73	0.05	0.19	0.25	0.14	0	0.09	-4.27308	1.48158e-43	1.37714e-44	-5.30544	3.36182e-47	1.94561e-48
Gohir.A05G187600	Known_gene		A05	18430637	18431312	+	9.84	9.01	10.22	2.34	4.1	1.83	3.84	3.79	5.64	-1.78751	4.34495e-29	6.29174e-30	-1.1157	6.20328e-15	1.11689e-15				GO:0016020//membrane;GO:0044425//membrane part;GO:0031224//intrinsic component of membrane;GO:0016021//integral component of membrane;
Gohir.A05G189600	Known_gene		A05	18702181	18706728	-	2.61	3.86	4.31	0.28	0.37	0.53	0.28	0.37	0.22	-3.30443	4.1412e-94	1.60212e-95	-3.61057	5.86423e-102	1.54157e-103
Gohir.A05G190600	Known_gene		A05	18771372	18772871	-	1.25	1.41	2.24	0.22	0.16	0.11	0.05	0.11	0.11	-3.26731	5.50289e-17	1.38359e-17	-4.14767	6.12805e-20	8.35417e-21				GO:0005085//guanyl-nucleotide exchange factor activity;GO:0005088//Ras guanyl-nucleotide exchange factor activity;GO:0005515//protein binding;GO:0005488//binding;GO:0031267//small GTPase binding;GO:0017016//Ras GTPase binding;GO:0017048//Rho GTPase binding;GO:0098772//molecular function regulator;GO:0019899//enzyme binding;GO:0051020//GTPase binding;GO:0005089//Rho guanyl-nucleotide exchange fact…
Gohir.A05G192100	Known_gene		A05	18953438	18954624	-	0.96	0.77	0.98	0.1	0.53	0.2	0.14	0.24	0.76	-1.69578	5.50436e-06	3.52457e-06	-1.23065	0.000419729	0.00024412
Gohir.A05G196800	Known_gene		A05	19429545	19430911	-	6.2	6.06	6.33	0	0.2	0.41	0.24	0	0.14	-4.94626	2.87624e-87	1.19542e-88	-5.56358	5.57199e-90	1.67808e-91
Gohir.A05G201400	Known_gene		A05	20179860	20181595	-	2.53	1.73	2.66	0.9	0.83	0.92	0.95	1.03	1.11	-1.38136	1.45599e-14	4.25179e-15	-1.15953	2.51855e-11	5.84756e-12				GO:0003824//catalytic activity;GO:0016772//transferase activity, transferring phosphorus-containing groups;GO:0016301//kinase activity;GO:0016740//transferase activity;
Gohir.A05G202200	Known_gene		A05	20239678	20242022	-	1.25	0.86	0.55	0.41	0.22	0.26	0.45	0.45	0.35	-1.68732	5.36751e-07	3.03623e-07	-1.25403	7.35712e-05	3.69651e-05				GO:0016787//hydrolase activity;GO:0003824//catalytic activity;
Gohir.A05G202900	Known_gene		A05	20346815	20351707	-	3.25	2.74	2.81	0.85	0.77	1.05	0.98	1.38	0.71	-1.72218	1.19485e-30	1.63368e-31	-1.52208	5.93646e-26	6.21991e-27				GO:0016021//integral component of membrane;GO:0016020//membrane;GO:0044425//membrane part;GO:0031224//intrinsic component of membrane;
Gohir.A05G206100	Known_gene		A05	20675245	20676743	-	0.93	0.46	1.71	0	0.06	0	0	0	0	-5.70525	1.10763e-13	3.43415e-14	-6.73761	2.59516e-13	5.16491e-14	PREDICTED: Vitis vinifera hypothetical protein LOC100260676 (LOC100260676), mRNA
Gohir.A05G222900	Known_gene		A05	22630510	22631986	-	0.91	0.91	1.25	0.5	0.32	0.32	0.17	0.48	0.16	-1.415	1.89548e-06	1.14223e-06	-1.92377	3.99414e-09	1.12759e-09	PREDICTED: Vitis vinifera hypothetical protein LOC100250803 (LOC100250803), mRNA			GO:0048037//cofactor binding;GO:1901265//nucleoside phosphate binding;GO:0005488//binding;GO:0000166//nucleotide binding;GO:0016615//malate dehydrogenase activity;GO:0016491//oxidoreductase activity;GO:0043169//cation binding;GO:0097159//organic cyclic compound binding;GO:1901363//heterocyclic compound binding;GO:0004471//malate dehydrogenase (decarboxylating) (NAD+) activity;GO:0050662//coenzyme…
Gohir.A05G223300	Known_gene		A05	22658418	22659398	+	7.69	7.74	10.43	0.4	0.46	0.28	0.07	0	0.2	-4.48128	2.20414e-86	9.2293e-88	-6.60111	9.83794e-91	2.93256e-92				GO:0016772//transferase activity, transferring phosphorus-containing groups;GO:0016740//transferase activity;GO:0016301//kinase activity;GO:0003824//catalytic activity;
Gohir.A05G228500	Known_gene		A05	23402794	23406066	+	3.19	3.32	3.55	0.27	0.26	0.19	0.2	0.2	0.14	-3.79934	8.25667e-99	3.07563e-100	-4.19836	4.93087e-106	1.24059e-107				GO:0044255//cellular lipid metabolic process;GO:0008152//metabolic process;GO:0006793//phosphorus metabolic process;GO:0016310//phosphorylation;GO:0030258//lipid modification;GO:0046854//phosphatidylinositol phosphorylation;GO:0006650//glycerophospholipid metabolic process;GO:0044237//cellular metabolic process;GO:0006796//phosphate-containing compound metabolic process;GO:0046486//glycerolipid m…
Gohir.A05G240300	Known_gene		A05	25167533	25169738	+	0.17	0.13	0.18	0	0	0	0	0	0.05	-5.20737	1.07432e-05	7.18164e-06	-4.23973	2.96116e-05	1.39053e-05		K00660//chalcone synthase [EC:2.3.1.74]+ko04712//Circadian rhythm - plant+ko01100//Metabolic pathways+ko01110//Biosynthesis of secondary metabolites+ko00941//Flavonoid biosynthesis
Gohir.A05G251000	Known_gene		A05	27315170	27317337	-	1.7	1.29	1.46	0.19	0.66	0.65	0.34	0.35	1.51	-1.56393	8.79586e-12	3.15041e-12	-1.00635	1.74308e-06	6.76178e-07	Hordeum vulgare subsp. vulgare mRNA for predicted protein, complete cds, clone: NIASHv2027L24
Gohir.A05G258800	Known_gene		A05	28525320	28527217	-	3.07	3.74	5.58	0.73	0.54	0.74	1.83	1.62	2.21	-2.61398	1.08648e-52	8.08166e-54	-1.11406	5.69608e-17	9.14776e-18				GO:1901361//organic cyclic compound catabolic process;GO:0071704//organic substance metabolic process;GO:0046271//phenylpropanoid catabolic process;GO:0006725//cellular aromatic compound metabolic process;GO:0046274//lignin catabolic process;GO:0009987//cellular process;GO:1901575//organic substance catabolic process;GO:0019439//aromatic compound catabolic process;GO:0044248//cellular catabolic p…
Gohir.A05G277400	Known_gene		A05	32425045	32427705	-	0.29	0.71	0.62	1.19	1.76	1.7	2.12	1.38	1.35	1.5415	6.1072e-08	3.10878e-08	1.60224	1.66244e-08	5.01974e-09				GO:1901575//organic substance catabolic process;GO:0071704//organic substance metabolic process;GO:0009698//phenylpropanoid metabolic process;GO:0006725//cellular aromatic compound metabolic process;GO:0009987//cellular process;GO:0009808//lignin metabolic process;GO:0019748//secondary metabolic process;GO:0009056//catabolic process;GO:0008152//metabolic process;GO:0046274//lignin catabolic proce…
Gohir.A05G295800	Known_gene		A05	38606595	38610572	-	0.77	0.61	0.35	0	0.06	0.03	0	0	0	-4.16195	1.83853e-24	3.18791e-25	-7.78168	1.84485e-24	2.04267e-25	Populus trichocarpa linkage group I, whole genome shotgun sequence.			GO:0046274//lignin catabolic process;GO:0019748//secondary metabolic process;GO:1901360//organic cyclic compound metabolic process;GO:0044248//cellular catabolic process;GO:1901361//organic cyclic compound catabolic process;GO:0008152//metabolic process;GO:0046271//phenylpropanoid catabolic process;GO:0009698//phenylpropanoid metabolic process;GO:0009987//cellular process;GO:0009056//catabolic pr…
Gohir.A05G296000	Known_gene		A05	38681512	38685380	-	0.27	0.2	0.17	0.1	0.06	0.04	0.08	0.09	0.08	-1.69513	3.59836e-05	2.59386e-05	-1.33009	0.000668025	0.000406708	LRR and NB-ARC domains-containing disease resistance protein (best arabidopsis hit)			GO:0042440//pigment metabolic process;GO:0046148//pigment biosynthetic process;GO:0008152//metabolic process;GO:0005488//binding;GO:0004097//catechol oxidase activity;GO:0043169//cation binding;GO:0003824//catalytic activity;GO:0043167//ion binding;GO:0016679//oxidoreductase activity, acting on diphenols and related substances as donors;GO:0046872//metal ion binding;GO:0016682//oxidoreductase act…
Gohir.A05G296200	Known_gene		A05	38716807	38722415	-	0.85	0.68	2.23	3.33	3.02	2.9	3.65	4.12	3.98	1.05928	3.45045e-29	4.97635e-30	1.38972	1.20482e-55	5.89372e-57	PREDICTED: Vitis vinifera putative disease resistance protein At3g14460-like (LOC100253303), mRNA.	K12818//ATP-dependent RNA helicase DHX8/PRP22 [EC:3.6.4.13]+ko03040//Spliceosome;K19613//leucine-rich repeat protein SHOC2;K15078//structure-specific endonuclease subunit SLX1 [EC:3.6.1.-]
Gohir.A05G298000	Known_gene		A05	39348467	39351255	-	0.15	0.52	0.39	0	0	0	0	0	0	-5.30015	5.38841e-06	3.44656e-06	-5.33251	7.10454e-06	3.00786e-06				GO:1901363//heterocyclic compound binding;GO:0004518//nuclease activity;GO:0004540//ribonuclease activity;GO:0003676//nucleic acid binding;GO:0097159//organic cyclic compound binding;GO:0016788//hydrolase activity, acting on ester bonds;GO:0016892//endoribonuclease activity, producing 3'-phosphomonoesters;GO:0140098//catalytic activity, acting on RNA;GO:0005488//binding;GO:0033897//ribonuclease T…
Gohir.A05G302900	Known_gene		A05	42180366	42183163	-	1.22	0.67	3.4	3.73	3.73	4.64	7.61	8.97	8.55	1.21054	1.2563e-32	1.61669e-33	2.26637	5.903e-162	8.6366e-164	Disease resistance protein (CC-NBS-LRR class) family (best arabidopsis hit)			GO:0019321//pentose metabolic process;GO:1901360//organic cyclic compound metabolic process;GO:0044238//primary metabolic process;GO:0051186//cofactor metabolic process;GO:0044281//small molecule metabolic process;GO:0006796//phosphate-containing compound metabolic process;GO:0005975//carbohydrate metabolic process;GO:0019693//ribose phosphate metabolic process;GO:0006793//phosphorus metabolic pr…
Gohir.A05G303400	Known_gene		A05	42626425	42630955	+	5.18	7.68	4.87	1.36	1.82	3.29	1.94	2.49	2.21	-1.29805	5.6462e-47	4.81614e-48	-1.35497	1.72538e-50	9.34844e-52	Medicago truncatula NBS resistance protein (MTR_4g055630) mRNA, complete cds	K14209//solute carrier family 36 (proton-coupled amino acid transporter);K15015//solute carrier family 32 (vesicular inhibitory amino acid transporter);K14209//solute carrier family 36 (proton-coupled amino acid transporter);K15015//solute carrier family 32 (vesicular inhibitory amino acid transporter);K14209//solute carrier family 36 (proton-coupled amino acid transporter);K15015//solute carrier…
Gohir.A05G316200	Known_gene		A05	59783857	59785411	-	4.82	1.54	0.98	0.44	0.28	0.26	0.96	1.05	0.42	-2.92339	9.83345e-35	1.17452e-35	-1.62318	1.82352e-17	2.84361e-18				GO:0044237//cellular metabolic process;GO:0044238//primary metabolic process;GO:0009058//biosynthetic process;GO:0046394//carboxylic acid biosynthetic process;GO:0006631//fatty acid metabolic process;GO:0071704//organic substance metabolic process;GO:0008610//lipid biosynthetic process;GO:1901576//organic substance biosynthetic process;GO:0019752//carboxylic acid metabolic process;GO:0044281//sma…
Gohir.A05G322900	Known_gene		A05	69997509	70000756	+	11.15	10.98	5.91	2.81	2.83	2.93	4.24	4.53	4.06	-1.71267	1.31416e-77	6.39602e-79	-1.13194	2.82733e-42	1.83442e-43
Gohir.A05G330200	Known_gene		A05	74921740	74924131	+	0.71	0.39	0.39	0	0.06	0.1	0.03	0	0.1	-3.18302	2.28422e-09	1.00446e-09	-3.53731	5.25414e-10	1.36377e-10				GO:0046483//heterocycle metabolic process;GO:0044238//primary metabolic process;GO:1901360//organic cyclic compound metabolic process;GO:0006139//nucleobase-containing compound metabolic process;GO:0006725//cellular aromatic compound metabolic process;GO:0034641//cellular nitrogen compound metabolic process;GO:0009987//cellular process;GO:0044237//cellular metabolic process;GO:0071704//organic su…
Gohir.A05G330500	Known_gene		A05	75126088	75127935	+	0.77	1.12	1.22	0.08	0.46	0.2	0.23	0.43	0.34	-2.03925	9.21718e-10	3.91424e-10	-1.6191	2.24644e-07	7.73919e-08				GO:0071704//organic substance metabolic process;GO:0008152//metabolic process;GO:0006629//lipid metabolic process;GO:0044238//primary metabolic process;GO:0016021//integral component of membrane;GO:0044425//membrane part;GO:0031224//intrinsic component of membrane;GO:0016020//membrane;GO:0008374//O-acyltransferase activity;GO:0016740//transferase activity;GO:0016747//transferase activity, transfe…
Gohir.A05G331100	Known_gene		A05	75551700	75553165	-	1.63	1.48	1.42	0.4	0.34	0.34	0.2	0.39	0.26	-2.07019	4.09145e-14	1.23197e-14	-2.41722	9.24123e-17	1.50054e-17
Gohir.A05G333900	Known_gene		A05	77399672	77403692	+	7.07	6.91	8.86	0	0.4	0.33	0.04	0.14	0.04	-4.96577	1.53417e-234	1.7937e-236	-6.67621	7.45861e-237	6.8841e-239				GO:0016788//hydrolase activity, acting on ester bonds;GO:0003824//catalytic activity;GO:0016787//hydrolase activity;
Gohir.A05G342900	Known_gene		A05	81381781	81384529	-	1.39	1.29	1.56	0.48	0.46	0.32	0.36	0.35	0.27	-1.74549	7.058e-20	1.50866e-20	-2.11714	2.08916e-25	2.2389e-26	ABC-2 type transporter family protein (best arabidopsis hit)
Gohir.A05G356300	Known_gene		A05	87678190	87678918	+	3.21	2.44	2.42	0.34	0.58	0.62	0.25	0.17	0.25	-2.38035	1.47815e-13	4.62368e-14	-3.58264	1.37092e-19	1.89799e-20				GO:0003676//nucleic acid binding;GO:0097159//organic cyclic compound binding;GO:0003746//translation elongation factor activity;GO:0005488//binding;GO:1901363//heterocyclic compound binding;GO:0008135//translation factor activity, RNA binding;GO:0003723//RNA binding;
Gohir.A05G357200	Known_gene		A05	88134919	88136527	+	6.07	5.05	5.18	1.04	0.8	1	1.02	1.25	2.17	-2.51621	1.43653e-31	1.91167e-32	-1.86577	3.47958e-22	4.24402e-23				GO:0055114//oxidation-reduction process;GO:0008152//metabolic process;GO:0016021//integral component of membrane;GO:0031224//intrinsic component of membrane;GO:0016020//membrane;GO:0044425//membrane part;
Gohir.A05G359000	Known_gene		A05	88732549	88735400	+	1.58	1.42	1.64	0.2	0.15	0.1	0	0.2	0.14	-3.3654	1.64001e-18	3.77056e-19	-3.76033	4.6911e-20	6.35834e-21				GO:0046483//heterocycle metabolic process;GO:0006351//transcription, DNA-templated;GO:0080090//regulation of primary metabolic process;GO:0065007//biological regulation;GO:0006139//nucleobase-containing compound metabolic process;GO:0009058//biosynthetic process;GO:0009987//cellular process;GO:0050794//regulation of cellular process;GO:0008152//metabolic process;GO:0034654//nucleobase-containing …
Gohir.A05G359300	Known_gene		A05	88790105	88793081	-	1.43	1.24	2.27	0.52	0.57	0.64	0.45	0.52	0.74	-1.50443	6.23894e-18	1.48529e-18	-1.52519	2.87371e-18	4.28209e-19	disease resistance protein (TIR-NBS class), putative (best arabidopsis hit)			GO:0006811//ion transport;GO:0051179//localization;GO:0006810//transport;GO:0006812//cation transport;GO:0051234//establishment of localization;GO:0030001//metal ion transport;GO:0016021//integral component of membrane;GO:0044425//membrane part;GO:0016020//membrane;GO:0031224//intrinsic component of membrane;GO:0043169//cation binding;GO:0046872//metal ion binding;GO:0005488//binding;GO:0043167//…
Gohir.A05G365400	Known_gene		A05	90954664	90957567	+	0.3	0.44	0.26	0	0	0.07	0.06	0	0	-3.95036	0.000136888	0.000107655	-3.98272	0.000174928	9.45641e-05
Gohir.A05G365600	Known_gene		A05	90988165	90990984	-	0.63	0.45	0.58	0.05	0.17	0.13	0.25	0.13	0.2	-2.21854	3.70134e-09	1.6604e-09	-1.53469	5.64524e-06	2.35144e-06				GO:0044238//primary metabolic process;GO:0005975//carbohydrate metabolic process;GO:0071704//organic substance metabolic process;GO:0008152//metabolic process;GO:0015925//galactosidase activity;GO:0030246//carbohydrate binding;GO:0003824//catalytic activity;GO:0004553//hydrolase activity, hydrolyzing O-glycosyl compounds;GO:0004565//beta-galactosidase activity;GO:0016787//hydrolase activity;GO:00…
Gohir.A05G382400	Known_gene		A05	95001052	95006194	+	0.04	0.2	0.13	0	0	0.02	0	0	0	-4.03782	7.73385e-05	5.84827e-05	-5.07019	4.56177e-05	2.2036e-05				GO:0016021//integral component of membrane;GO:0016020//membrane;GO:0031224//intrinsic component of membrane;GO:0044425//membrane part;GO:0005509//calcium ion binding;GO:0005488//binding;GO:0016684//oxidoreductase activity, acting on peroxide as acceptor;GO:0004601//peroxidase activity;GO:0043167//ion binding;GO:0050664//oxidoreductase activity, acting on NAD(P)H, oxygen as acceptor;GO:0003824//ca…
Gohir.A05G391000	Known_gene		A05	96723716	96724489	-	1.35	1.59	1.36	0.18	0.53	0	0.18	0.36	0.35	-2.56507	4.41616e-08	2.2123e-08	-2.27551	4.32906e-07	1.5429e-07
Gohir.A05G393200	Known_gene		A05	97042015	97043582	-	25.12	22.2	24.53	0	0.91	1.13	0.04	0	0	-5.14307	0	0	-10.646	2.16785e-238	1.97864e-240				GO:0009987//cellular process;GO:0006807//nitrogen compound metabolic process;GO:0034641//cellular nitrogen compound metabolic process;GO:0008152//metabolic process;GO:0044237//cellular metabolic process;GO:1901657//glycosyl compound metabolic process;GO:0071704//organic substance metabolic process;GO:0006725//cellular aromatic compound metabolic process;GO:0009116//nucleoside metabolic process;GO…
Gohir.A05G393300	Known_gene		A05	97077933	97079274	-	3.04	3.71	4.14	0.1	0.1	0.11	0	0	0.05	-5.10153	1.82073e-49	1.44768e-50	-7.71885	3.82603e-46	2.27444e-47				GO:0016021//integral component of membrane;GO:0016020//membrane;GO:0031224//intrinsic component of membrane;GO:0044425//membrane part;
Gohir.A05G399100	Known_gene		A05	98217666	98218947	+	6.08	6.71	11.05	0	0.09	0.28	0	0	0	-6.03453	7.83498e-126	2.13337e-127	-10.0669	1.04905e-87	3.23823e-89	Triticum aestivum cDNA, clone: WT012_K21, cultivar: Chinese Spring			GO:0044260//cellular macromolecule metabolic process;GO:0043170//macromolecule metabolic process;GO:0071365//cellular response to auxin stimulus;GO:0034654//nucleobase-containing compound biosynthetic process;GO:0006807//nitrogen compound metabolic process;GO:0009733//response to auxin;GO:0051252//regulation of RNA metabolic process;GO:0010033//response to organic substance;GO:0007154//cell commu…
Gohir.A05G401700	Known_gene		A05	98749656	98751047	-	0.48	0.62	0.46	0	0.11	0	0.06	0.06	0.11	-3.75771	8.12724e-07	4.68855e-07	-2.79008	1.90055e-05	8.63826e-06				GO:0044425//membrane part;GO:0016021//integral component of membrane;GO:0031224//intrinsic component of membrane;GO:0016020//membrane;
Gohir.A05G407900	Known_gene		A05	99689797	99692438	+	22.16	21.23	26.06	6.81	6.53	6.68	4.14	4.58	4.35	-1.78801	2.2174e-189	3.47103e-191	-2.40294	5.42652e-279	3.96973e-281
Gohir.A05G413700	Known_gene		A05	100376463	100378737	+	1.21	1.02	1	0.11	0.18	0.19	0.18	0.11	0.22	-2.74177	1.31865e-14	3.84253e-15	-2.66722	3.5931e-14	6.76901e-15				GO:0031224//intrinsic component of membrane;GO:0044425//membrane part;GO:0016021//integral component of membrane;GO:0016020//membrane;GO:0003993//acid phosphatase activity;GO:0016787//hydrolase activity;GO:0042578//phosphoric ester hydrolase activity;GO:0003824//catalytic activity;GO:0016791//phosphatase activity;GO:0016788//hydrolase activity, acting on ester bonds;
Gohir.A05G415300	Known_gene		A05	100583738	100586334	-	1.36	2.01	1.69	0.09	0.19	0.18	0.02	0.02	0	-3.46154	4.52401e-45	4.04871e-46	-6.88002	1.21987e-54	6.07989e-56				GO:0042221//response to chemical;GO:0009725//response to hormone;GO:0009719//response to endogenous stimulus;GO:0009733//response to auxin;GO:0050896//response to stimulus;GO:0010033//response to organic substance;
BGI_novel_G001143	Novel_gene		A06	80037152	80037847	.	3.81	2.93	6.48	1.35	2.82	2.24	2.12	1.61	2.11	-1.01978	6.97615e-07	3.98981e-07	-1.1575	5.06147e-08	1.60824e-08				GO:0044425//membrane part;GO:0016021//integral component of membrane;GO:0016020//membrane;GO:0031224//intrinsic component of membrane;
BGI_novel_G001161	Novel_gene		A06	101943799	101948141	+	0.49	0.22	0	0.64	0.96	0.88	0	1.39	0.86	1.77387	6.02822e-09	2.76207e-09	1.62542	2.69218e-07	9.35763e-08		K07204//regulatory associated protein of mTOR+ko04136//Autophagy - other		GO:0016020//membrane;GO:0031224//intrinsic component of membrane;GO:0044425//membrane part;GO:0016021//integral component of membrane;
BGI_novel_G001165	Novel_gene		A06	101943838	101948141	+	0.01	0.31	1.03	0	0	0	0	0	0	-6.5126	5.53539e-12	1.95229e-12	-6.54497	6.88456e-12	1.52314e-12		K07204//regulatory associated protein of mTOR+ko04136//Autophagy - other		GO:0046483//heterocycle metabolic process;GO:0006351//transcription, DNA-templated;GO:0008152//metabolic process;GO:0019438//aromatic compound biosynthetic process;GO:0006139//nucleobase-containing compound metabolic process;GO:0060255//regulation of macromolecule metabolic process;GO:0009889//regulation of biosynthetic process;GO:1901360//organic cyclic compound metabolic process;GO:0044238//pri…
BGI_novel_G001167	Novel_gene		A06	101943872	101948141	+	0	0	0	0	0.42	0.4	0	0.07	0.76	6.28575	3.34634e-10	1.36753e-10	6.31006	3.01081e-10	7.64302e-11		K07204//regulatory associated protein of mTOR+ko04136//Autophagy - other		GO:0016020//membrane;GO:0044425//membrane part;GO:0031224//intrinsic component of membrane;GO:0016021//integral component of membrane;GO:0005215//transporter activity;GO:0008381//mechanosensitive ion channel activity;GO:0005216//ion channel activity;GO:0022803//passive transmembrane transporter activity;GO:0015267//channel activity;GO:0022857//transmembrane transporter activity;GO:0022836//gated …
BGI_novel_G001195	Novel_gene		A06	116815669	116816950	-	2.92	3.06	1.43	0.76	0.09	0.72	0.69	1.19	0.54	-2.25278	2.08912e-16	5.4466e-17	-1.62092	5.69705e-11	1.36149e-11		K01166//ribonuclease T2 [EC:3.1.27.1]
BGI_novel_G001204	Novel_gene		A06	118838179	118844859	-	0	1.79	2.94	0	0	0.82	0	0.01	0.65	-2.53366	8.50576e-18	2.04245e-18	-2.76947	1.80914e-19	2.51953e-20		K07478//putative ATPase;K01807//ribose 5-phosphate isomerase A [EC:5.3.1.6]+ko00030//Pentose phosphate pathway+ko01230//Biosynthesis of amino acids+ko01100//Metabolic pathways+ko01110//Biosynthesis of secondary metabolites+ko00710//Carbon fixation in photosynthetic organisms+ko01200//Carbon metabolism;K20535//mitogen-activated protein kinase 1/2 [EC:2.7.11.24]+ko04016//MAPK signaling pathway - pl…		GO:0043167//ion binding;GO:0005509//calcium ion binding;GO:0005488//binding;GO:0043169//cation binding;GO:0046872//metal ion binding;
BGI_novel_G001211	Novel_gene		A06	119852895	119853790	-	0.97	0.91	0.36	0	0	0	0	0	0	-6.06306	3.04018e-09	1.35259e-09	-6.09542	3.92883e-09	1.10828e-09	Disease resistance protein (CC-NBS-LRR class) family (best arabidopsis hit)	K20599//NB-LRR protein SUMM2+ko04016//MAPK signaling pathway - plant;K13459//disease resistance protein RPS2+ko04626//Plant-pathogen interaction		GO:0097159//organic cyclic compound binding;GO:0035639//purine ribonucleoside triphosphate binding;GO:0005488//binding;GO:0036094//small molecule binding;GO:0005524//ATP binding;GO:0043167//ion binding;GO:0016301//kinase activity;GO:0097367//carbohydrate derivative binding;GO:0008144//drug binding;GO:0016773//phosphotransferase activity, alcohol group as acceptor;GO:0030554//adenyl nucleotide bin…
Gohir.A06G001300	Known_gene		A06	75757	76930	-	2.59	2.48	1.44	0.64	1.11	0.41	1.16	0.64	0.62	-1.57839	2.71197e-11	1.01306e-11	-1.42633	8.23642e-10	2.17614e-10				GO:0031224//intrinsic component of membrane;GO:0016021//integral component of membrane;GO:0016020//membrane;GO:0044425//membrane part;
Gohir.A06G001500	Known_gene		A06	82898	84753	+	18.44	16.47	7.09	0.46	1.13	0.55	0.76	0.57	0.83	-4.31076	4.03807e-163	7.7327e-165	-4.30465	1.08825e-164	1.555e-166
Gohir.A06G001700	Known_gene		A06	89671	91076	+	5.04	6.08	8.08	0	0.16	0.16	0	0.05	0	-5.88896	9.09242e-86	3.84961e-87	-8.50629	4.47444e-73	1.70239e-74
Gohir.A06G001800	Known_gene		A06	99116	102830	+	1.87	1.75	0.73	0.18	0.25	0.23	0.02	0.08	0.06	-2.71455	2.16759e-36	2.46018e-37	-4.79719	4.86185e-55	2.40822e-56				GO:0001101//response to acid chemical;GO:0006820//anion transport;GO:0010035//response to inorganic substance;GO:0015698//inorganic anion transport;GO:0051179//localization;GO:0006811//ion transport;GO:0015706//nitrate transport;GO:0010167//response to nitrate;GO:0071705//nitrogen compound transport;GO:0006810//transport;GO:1901698//response to nitrogen compound;GO:0051234//establishment of local…
Gohir.A06G002100	Known_gene		A06	107548	110195	-	0.4	0.42	0.43	0	0	0	0	0	0	-5.85725	3.24658e-08	1.60319e-08	-5.88961	4.25401e-08	1.33917e-08
Gohir.A06G002500	Known_gene		A06	156936	160965	-	0.31	0.37	0.6	0.03	0.06	0.02	0.03	0.02	0.03	-3.50369	9.09992e-17	2.3198e-17	-4.04398	2.21902e-18	3.28303e-19	PREDICTED: Vitis vinifera hypothetical protein LOC100262734 (LOC100262734), mRNA			GO:0016782//transferase activity, transferring sulfur-containing groups;GO:0016740//transferase activity;GO:0003824//catalytic activity;GO:0008146//sulfotransferase activity;
Gohir.A06G003200	Known_gene		A06	209017	209650	-	135.03	77.46	125.89	15.86	52.83	45.42	21.46	23.66	104.83	-1.55436	2.67802e-248	2.90221e-250	-1.15832	4.02138e-160	6.00734e-162
Gohir.A06G004300	Known_gene		A06	257049	260334	+	7.44	9.42	8.9	0	0.29	0.4	0.19	0.29	0.19	-5.21447	2.12903e-62	1.30662e-63	-5.24683	5.17653e-63	2.26503e-64				GO:0016021//integral component of membrane;GO:0016020//membrane;GO:0044425//membrane part;GO:0031224//intrinsic component of membrane;
Gohir.A06G010500	Known_gene		A06	967554	977894	+	0.76	0.8	1.04	0.3	0.36	0.34	0.19	0.36	0.59	-1.37119	2.31119e-13	7.33265e-14	-1.17517	1.04482e-10	2.54764e-11				GO:0005515//protein binding;GO:0051087//chaperone binding;GO:0005488//binding;
Gohir.A06G012400	Known_gene		A06	1137008	1138333	+	1.66	1.53	1.39	0.13	0.51	0.89	0.55	0.64	0.37	-1.58926	2.10481e-09	9.22623e-10	-1.55045	5.18661e-09	1.48046e-09
Gohir.A06G014000	Known_gene		A06	1309002	1358824	-	0.5	0.56	0.68	0.18	0.3	0.22	0.08	0.14	0.31	-1.46821	1.64477e-05	1.12793e-05	-1.96	1.82126e-07	6.19844e-08		K00512//steroid 17alpha-monooxygenase / 17alpha-hydroxyprogesterone deacetylase [EC:1.14.14.19 1.14.14.32]+ko01100//Metabolic pathways;K00512//steroid 17alpha-monooxygenase / 17alpha-hydroxyprogesterone deacetylase [EC:1.14.14.19 1.14.14.32]+ko01100//Metabolic pathways
Gohir.A06G014500	Known_gene		A06	1458136	1459998	-	0.58	0.58	0.36	0.13	0.29	0.1	0.1	0.1	0.13	-1.53532	9.68137e-05	7.44169e-05	-2.24576	7.03323e-07	2.5753e-07
Gohir.A06G014700	Known_gene		A06	1471015	1473016	-	0.27	0.36	0.15	0	0	0.04	0	0	0	-4.41437	4.32815e-06	2.73359e-06	-5.44674	2.85234e-06	1.14061e-06				GO:0071702//organic substance transport;GO:0015740//C4-dicarboxylate transport;GO:0015849//organic acid transport;GO:0006810//transport;GO:0015711//organic anion transport;GO:0051234//establishment of localization;GO:0006811//ion transport;GO:0051179//localization;GO:0046942//carboxylic acid transport;GO:0006835//dicarboxylic acid transport;GO:0006820//anion transport;GO:0015743//malate transport…
Gohir.A06G016700	Known_gene		A06	1661827	1667432	+	1.48	1.63	2.46	0.63	0.97	0.55	0.19	0.29	0.51	-1.34969	1.131e-09	4.839e-10	-2.46711	3.16565e-20	4.23771e-21				GO:0007275//multicellular organism development;GO:0030154//cell differentiation;GO:0032879//regulation of localization;GO:0003006//developmental process involved in reproduction;GO:0032880//regulation of protein localization;GO:2000008//regulation of protein localization to cell surface;GO:0022412//cellular process involved in reproduction in multicellular organism;GO:0010154//fruit development;G…
Gohir.A06G019900	Known_gene		A06	2170548	2171909	+	6.28	7.18	5.39	1.98	2.55	2.68	3	3.13	2.89	-1.38425	3.83257e-29	5.54086e-30	-1.05969	1.43075e-19	1.98277e-20
Gohir.A06G021800	Known_gene		A06	2428209	2431931	-	0.64	0.85	1.78	0	0	0.09	0	0	0	-5.14018	8.28135e-18	1.98587e-18	-7.17255	3.51491e-17	5.57517e-18	PREDICTED: Vitis vinifera hypothetical protein LOC100260676 (LOC100260676), mRNA
Gohir.A06G030600	Known_gene		A06	3726956	3734709	+	0.27	0.19	0.36	0.03	0	0.09	0	0	0.03	-2.87303	4.66472e-06	2.9574e-06	-4.9054	5.2721e-08	1.67787e-08				GO:0008152//metabolic process;GO:0005975//carbohydrate metabolic process;GO:0071704//organic substance metabolic process;GO:0044238//primary metabolic process;GO:0004553//hydrolase activity, hydrolyzing O-glycosyl compounds;GO:0016787//hydrolase activity;GO:0003824//catalytic activity;GO:0016798//hydrolase activity, acting on glycosyl bonds;
Gohir.A06G033000	Known_gene		A06	4054266	4055644	+	7.04	6.83	4.43	1.28	3.27	2.55	1.72	0.95	5.51	-1.35727	4.09736e-15	1.15545e-15	-1.15112	6.58338e-12	1.45381e-12
Gohir.A06G033400	Known_gene		A06	4113171	4114747	+	3.56	3.79	5.55	1.1	2.7	1.19	1.08	1.45	1.77	-1.34506	4.10738e-15	1.15844e-15	-1.57379	9.31258e-19	1.34564e-19		K09338//homeobox-leucine zipper protein
Gohir.A06G034000	Known_gene		A06	4205382	4208399	+	0.81	1.33	1.55	0.53	0.56	0.35	0.47	0.58	0.57	-1.362	1.95178e-06	1.17851e-06	-1.14047	4.40809e-05	2.12258e-05				GO:0031224//intrinsic component of membrane;GO:0044425//membrane part;GO:0016021//integral component of membrane;GO:0016020//membrane;GO:0005215//transporter activity;GO:0022857//transmembrane transporter activity;GO:0022838//substrate-specific channel activity;GO:0015075//ion transmembrane transporter activity;GO:0015267//channel activity;GO:0005216//ion channel activity;GO:0022803//passive tran…
Gohir.A06G034100	Known_gene		A06	4240367	4243771	+	0.57	0.86	0.23	0.15	0.26	0.16	0.04	0.04	0.22	-1.53532	0.000157649	0.000125104	-2.47458	3.59817e-07	1.26998e-07
Gohir.A06G034600	Known_gene		A06	4276254	4277569	-	0.94	1.25	1.44	0.05	0.05	0.22	0	0	0.1	-3.49468	2.9646e-14	8.85875e-15	-5.11201	4.25123e-17	6.7765e-18				GO:0031224//intrinsic component of membrane;GO:0016021//integral component of membrane;GO:0044425//membrane part;GO:0016020//membrane;
Gohir.A06G037100	Known_gene		A06	4771321	4773674	-	0.91	0.84	1.06	0.12	0.32	0.42	0.24	0.28	0.16	-1.70779	3.56576e-07	1.97465e-07	-2.04501	1.16665e-08	3.46407e-09				GO:0030001//metal ion transport;GO:0051179//localization;GO:0006810//transport;GO:0006811//ion transport;GO:0006812//cation transport;GO:0051234//establishment of localization;GO:0005488//binding;GO:0043167//ion binding;GO:0046872//metal ion binding;GO:0043169//cation binding;
Gohir.A06G046500	Known_gene		A06	7675211	7691809	+	0	0.56	0.06	0	0	0.03	0	0	0	-4.34268	7.9311e-06	5.19523e-06	-5.37504	5.10187e-06	2.11255e-06
Gohir.A06G053200	Known_gene		A06	9465959	9468278	+	3.84	3.03	2.65	0.36	1.08	0.85	1.16	1.1	1.64	-2.05238	1.81138e-27	2.79184e-28	-1.28451	1.21273e-14	2.2204e-15				GO:0009987//cellular process;GO:0006412//translation;GO:0044238//primary metabolic process;GO:0071704//organic substance metabolic process;GO:0044249//cellular biosynthetic process;GO:0044267//cellular protein metabolic process;GO:0009058//biosynthetic process;GO:0043170//macromolecule metabolic process;GO:0034645//cellular macromolecule biosynthetic process;GO:1901566//organonitrogen compound bi…
Gohir.A06G060800	Known_gene		A06	12076450	12078716	-	26.17	24.76	20.1	8.58	8.34	8.72	10.05	13.84	10.23	-1.46787	2.03024e-103	7.1053e-105	-1.05741	7.85304e-63	3.44958e-64
Gohir.A06G063800	Known_gene		A06	15022933	15025255	+	0.62	0.6	0.85	0.18	0.29	0.33	0.25	0.26	0.31	-1.38035	1.00029e-05	6.6584e-06	-1.3151	2.7322e-05	1.27507e-05
Gohir.A06G068100	Known_gene		A06	16568803	16569763	-	15.82	12.61	31.87	9.9	10.95	8.66	9.32	8.29	11.67	-1.00597	4.51198e-33	5.71165e-34	-1.0188	6.24021e-34	5.10041e-35
Gohir.A06G072500	Known_gene		A06	18001086	18006114	+	1.01	1.11	1.43	0.27	0.19	0.22	0.2	0.25	0.32	-2.38384	3.07709e-27	4.7833e-28	-2.20399	5.71165e-25	6.22061e-26				GO:0005515//protein binding;GO:0046983//protein dimerization activity;GO:0005488//binding;
Gohir.A06G075900	Known_gene		A06	19993914	19995535	+	1.1	0.19	0.2	0	0.1	0	0.1	0	0	-3.95036	0.000136888	0.000107655	-3.98272	0.000174928	9.45641e-05	Arabidopsis thaliana mob1/phocein family protein (AT4G19050) mRNA, complete cds.			GO:0003824//catalytic activity;GO:0016787//hydrolase activity;GO:0016788//hydrolase activity, acting on ester bonds;
Gohir.A06G080200	Known_gene		A06	23480099	23482009	-	5.4	6.05	5.59	1.93	1.31	1.12	1.31	0.9	1.4	-1.95733	2.5727e-34	3.11884e-35	-2.22682	1.68185e-40	1.14408e-41
Gohir.A06G087300	Known_gene		A06	29858170	29859384	-	6.26	7.68	8.56	0.48	0.51	0.69	0.09	0.09	0.14	-3.73928	1.18856e-95	4.53822e-97	-6.09358	2.84859e-113	6.66057e-115
Gohir.A06G087700	Known_gene		A06	30740852	30741872	+	1.85	1.41	5.26	0.93	1.75	0.91	1.38	0.67	1.73	-1.20656	4.9458e-06	3.14539e-06	-1.13539	1.77028e-05	7.99595e-06				GO:0008152//metabolic process;GO:0071704//organic substance metabolic process;GO:0044238//primary metabolic process;GO:0006629//lipid metabolic process;GO:0003824//catalytic activity;GO:0008081//phosphoric diester hydrolase activity;GO:0016787//hydrolase activity;GO:0016788//hydrolase activity, acting on ester bonds;GO:0042578//phosphoric ester hydrolase activity;
Gohir.A06G091800	Known_gene		A06	32491222	32496185	-	10.75	6.72	6.89	2.04	3.3	5.65	2.91	5.23	3.48	-1.16082	1.41885e-45	1.25214e-46	-1.077	8.58477e-41	5.78123e-42				GO:1901564//organonitrogen compound metabolic process;GO:0044238//primary metabolic process;GO:0008152//metabolic process;GO:0019752//carboxylic acid metabolic process;GO:0044281//small molecule metabolic process;GO:0006520//cellular amino acid metabolic process;GO:0071704//organic substance metabolic process;GO:0044237//cellular metabolic process;GO:0009987//cellular process;GO:0043436//oxoacid …
Gohir.A06G093700	Known_gene		A06	33802272	33803834	+	4.62	5.19	4.47	2.45	2.44	2.17	2.47	1.44	1.08	-1.01016	3.71212e-16	9.851e-17	-1.51115	2.32781e-29	2.18829e-30
Gohir.A06G123800	Known_gene		A06	80496076	80498571	+	1.9	2.24	2.56	0.67	0.72	0.61	0.51	0.94	0.98	-1.73218	1.06363e-17	2.56768e-18	-1.45013	6.25453e-14	1.19646e-14				GO:0010467//gene expression;GO:0043170//macromolecule metabolic process;GO:0044237//cellular metabolic process;GO:0071704//organic substance metabolic process;GO:0008152//metabolic process;GO:0006725//cellular aromatic compound metabolic process;GO:0006807//nitrogen compound metabolic process;GO:0006396//RNA processing;GO:0044260//cellular macromolecule metabolic process;GO:0090304//nucleic acid …
Gohir.A06G123900	Known_gene		A06	80502094	80502996	+	27.16	24.59	32.95	9.91	9.62	9.04	9.24	9.04	9.49	-1.55425	5.40601e-95	2.07045e-96	-1.59674	1.02604e-99	2.76738e-101
Gohir.A06G152300	Known_gene		A06	111584742	111587193	+	0.8	1.05	2.37	0	0.05	0.17	0.05	0	0	-4.27229	3.50457e-18	8.21391e-19	-6.30465	1.74513e-19	2.42799e-20				GO:0051234//establishment of localization;GO:0006810//transport;GO:0006812//cation transport;GO:0030001//metal ion transport;GO:0006811//ion transport;GO:0051179//localization;GO:0016020//membrane;GO:0031224//intrinsic component of membrane;GO:0016021//integral component of membrane;GO:0044425//membrane part;GO:0005488//binding;GO:0043169//cation binding;GO:0046872//metal ion binding;GO:0043167//…
Gohir.A06G160400	Known_gene		A06	113687604	113690052	+	0.38	0.7	0.58	0	0.03	0	0	0	0	-5.85412	5.07476e-15	1.44093e-15	-6.88648	1.57691e-14	2.90118e-15				GO:0071704//organic substance metabolic process;GO:0005976//polysaccharide metabolic process;GO:0071555//cell wall organization;GO:0044036//cell wall macromolecule metabolic process;GO:0006073//cellular glucan metabolic process;GO:0044085//cellular component biogenesis;GO:0016043//cellular component organization;GO:0071840//cellular component organization or biogenesis;GO:0071554//cell wall organ…
Gohir.A06G160600	Known_gene		A06	113816480	113818962	-	1.18	1.51	1.64	0	0.14	0.08	0	0	0	-4.33306	2.60045e-35	3.05249e-36	-8.30465	5.13916e-33	4.3129e-34
Gohir.A06G160800	Known_gene		A06	113875964	113878389	+	0.11	0.03	0.26	0	0	0.03	0	0	0	-3.7883	0.000361364	0.000305081	-4.82067	0.00020366	0.000111704				GO:0044238//primary metabolic process;GO:0008610//lipid biosynthetic process;GO:0006629//lipid metabolic process;GO:0071704//organic substance metabolic process;GO:0006720//isoprenoid metabolic process;GO:0016114//terpenoid biosynthetic process;GO:0044255//cellular lipid metabolic process;GO:0009058//biosynthetic process;GO:0006721//terpenoid metabolic process;GO:0044249//cellular biosynthetic pr…
Gohir.A06G172800	Known_gene		A06	116072159	116074177	+	309.42	273.12	233.79	112.22	95.78	108.15	55.78	59.25	60.65	-1.37037	0	0	-2.21682	0	0				GO:0005576//extracellular region;GO:0043169//cation binding;GO:0005488//binding;GO:0043167//ion binding;GO:0046872//metal ion binding;GO:0045735//nutrient reservoir activity;GO:0046914//transition metal ion binding;GO:0030145//manganese ion binding;
Gohir.A06G173200	Known_gene		A06	116374138	116376390	-	48.82	40.79	42.95	10.66	13.5	20.34	7.31	12.67	9.46	-1.57459	2.45555e-167	4.57827e-169	-2.16738	1.72664e-260	1.44018e-262				GO:0031224//intrinsic component of membrane;GO:0044425//membrane part;GO:0016020//membrane;GO:0016021//integral component of membrane;
Gohir.A06G174200	Known_gene		A06	116692248	116816838	-	90.41	92.23	52.97	23.35	15.89	29.27	32.27	30.06	22.65	-1.78727	0	0	-1.47101	2.10819e-264	1.7224e-266		K01166//ribonuclease T2 [EC:3.1.27.1]		GO:0043227//membrane-bounded organelle;GO:0044424//intracellular part;GO:0009507//chloroplast;GO:0009536//plastid;GO:0044444//cytoplasmic part;GO:0005622//intracellular;GO:0005623//cell;GO:0005737//cytoplasm;GO:0043231//intracellular membrane-bounded organelle;GO:0043229//intracellular organelle;GO:0044464//cell part;GO:0043226//organelle;GO:0003824//catalytic activity;GO:0016853//isomerase activ…
Gohir.A06G175800	Known_gene		A06	116956916	116968163	-	0.43	0.41	0.72	0.21	0.17	0.04	0	0	0.12	-1.87636	6.54315e-05	4.89196e-05	-3.64569	1.73745e-08	5.25927e-09
Gohir.A06G177500	Known_gene		A06	117509580	117513060	-	0.8	0.52	0.77	0	0	0.05	0	0	0	-5.44221	1.34072e-11	4.87758e-12	-6.47458	2.08099e-11	4.79606e-12				GO:0044264//cellular polysaccharide metabolic process;GO:0071840//cellular component organization or biogenesis;GO:0022402//cell cycle process;GO:0009059//macromolecule biosynthetic process;GO:0044237//cellular metabolic process;GO:0016051//carbohydrate biosynthetic process;GO:1901576//organic substance biosynthetic process;GO:0007049//cell cycle;GO:0061640//cytoskeleton-dependent cytokinesis;GO:…
Gohir.A06G177600	Known_gene		A06	117559156	117560794	+	3.27	2.76	3.26	0.86	1.21	0.74	0.4	0.48	1.03	-1.71619	2.73815e-24	4.79778e-25	-2.27111	1.00657e-34	8.03099e-36				GO:0006629//lipid metabolic process;GO:0071704//organic substance metabolic process;GO:0008152//metabolic process;GO:0044238//primary metabolic process;GO:0052689//carboxylic ester hydrolase activity;GO:0016298//lipase activity;GO:0003824//catalytic activity;GO:0008970//phosphatidylcholine 1-acylhydrolase activity;GO:0016787//hydrolase activity;GO:0016788//hydrolase activity, acting on ester bond…
Gohir.A06G185000	Known_gene		A06	118958856	118960986	-	4.78	4.27	1.72	0.21	0.36	0.67	0.09	0.25	0.3	-3.13011	1.33475e-63	8.04123e-65	-4.08234	2.94564e-78	1.03917e-79				GO:0007275//multicellular organism development;GO:0016043//cellular component organization;GO:0044085//cellular component biogenesis;GO:0060560//developmental growth involved in morphogenesis;GO:0032502//developmental process;GO:0071554//cell wall organization or biogenesis;GO:0016049//cell growth;GO:0090376//seed trichome differentiation;GO:0009653//anatomical structure morphogenesis;GO:0009888/…
Gohir.A06G188300	Known_gene		A06	119369881	119380089	+	1.18	1.42	3.4	4.16	3.8	3.4	3.76	4.11	4.81	1.29837	5.07522e-49	4.09056e-50	1.42316	9.75465e-62	4.34825e-63		K11136//regulator of telomere elongation helicase 1 [EC:3.6.4.12];K11136//regulator of telomere elongation helicase 1 [EC:3.6.4.12]		GO:0071668//plant-type cell wall assembly;GO:0044085//cellular component biogenesis;GO:0009664//plant-type cell wall organization;GO:0070726//cell wall assembly;GO:0042546//cell wall biogenesis;GO:0071669//plant-type cell wall organization or biogenesis;GO:0009987//cellular process;GO:0040007//growth;GO:0071555//cell wall organization;GO:0016049//cell growth;GO:0009832//plant-type cell wall bioge…
Gohir.A06G192900	Known_gene		A06	120001115	120007155	-	1.89	2.26	2.37	5.51	5.56	4.19	5.01	4.96	4.68	1.23527	3.52894e-41	3.49401e-42	1.17422	8.50503e-37	6.43985e-38				GO:0016021//integral component of membrane;GO:0016020//membrane;GO:0044425//membrane part;GO:0031224//intrinsic component of membrane;GO:0003824//catalytic activity;GO:0016757//transferase activity, transferring glycosyl groups;GO:0016740//transferase activity;
Gohir.A06G195800	Known_gene		A06	120254274	120271521	+	0.47	0.43	0.56	0	0	0.19	0	0	0.06	-4.53532	1.45303e-06	8.63526e-07	-4.56769	1.8544e-06	7.22465e-07		K04733//interleukin-1 receptor-associated kinase 4 [EC:2.7.11.1];K03188//urease accessory protein		GO:0034654//nucleobase-containing compound biosynthetic process;GO:0009059//macromolecule biosynthetic process;GO:0044260//cellular macromolecule metabolic process;GO:0009987//cellular process;GO:0006366//transcription from RNA polymerase II promoter;GO:1901576//organic substance biosynthetic process;GO:0010467//gene expression;GO:0044249//cellular biosynthetic process;GO:0016070//RNA metabolic p…
Gohir.A06G198500	Known_gene		A06	120496054	120501094	+	1.66	1.24	1.21	0.41	0.82	0.36	0.23	0.41	0.67	-1.35543	2.33276e-07	1.2633e-07	-1.64247	3.2143e-09	8.99684e-10				GO:0090558//plant epidermis development;GO:0090376//seed trichome differentiation;GO:0048608//reproductive structure development;GO:0042221//response to chemical;GO:0009888//tissue development;GO:0030154//cell differentiation;GO:0006950//response to stress;GO:1901700//response to oxygen-containing compound;GO:0050896//response to stimulus;GO:0009628//response to abiotic stimulus;GO:0048731//syste…
Gohir.A06G202200	Known_gene		A06	120781216	120781931	+	1.06	1.2	2.03	0	0.09	0	0.09	0	0	-5.59421	9.20833e-13	3.06243e-13	-5.62658	1.08104e-12	2.245e-13
Gohir.A06G204100	Known_gene		A06	120915585	120918429	+	2.69	2.25	3.8	0.64	0.68	0.55	0.31	0.69	1.39	-2.21339	1.01985e-20	2.08923e-21	-1.85148	1.08177e-16	1.7628e-17				GO:0043167//ion binding;GO:0004497//monooxygenase activity;GO:0003824//catalytic activity;GO:0050662//coenzyme binding;GO:1901363//heterocyclic compound binding;GO:0016491//oxidoreductase activity;GO:0016705//oxidoreductase activity, acting on paired donors, with incorporation or reduction of molecular oxygen;GO:0050661//NADP binding;GO:0043168//anion binding;GO:0005488//binding;GO:0036094//small…
Gohir.A06G205000	Known_gene		A06	120972378	120975337	+	0.78	0.5	0.71	0	0.28	0	0.11	0.04	0.56	-2.76798	9.46772e-10	4.02285e-10	-1.47842	5.46243e-05	2.67601e-05				GO:0071702//organic substance transport;GO:0051179//localization;GO:0010876//lipid localization;GO:0051234//establishment of localization;GO:0006869//lipid transport;GO:0033036//macromolecule localization;GO:0006810//transport;GO:0005488//binding;GO:0008289//lipid binding;
Gohir.A06G211900	Known_gene		A06	121483708	121485415	-	2.06	1.28	0.99	0	0.46	0	0	0	0.16	-3.12028	6.87493e-06	4.46734e-06	-4.73761	3.41415e-07	1.20223e-07				GO:0009987//cellular process;GO:0006928//movement of cell or subcellular component;GO:0007018//microtubule-based movement;GO:0007017//microtubule-based process;GO:0036094//small molecule binding;GO:0016787//hydrolase activity;GO:0003777//microtubule motor activity;GO:0015631//tubulin binding;GO:0043168//anion binding;GO:0003774//motor activity;GO:0016818//hydrolase activity, acting on acid anhydr…
BGI_novel_G001240	Novel_gene		A07	8533717	8536298	+	1.3	0.62	0	0	0	0	0	0	0	-5.80685	5.54248e-08	2.8112e-08	-5.83921	7.26163e-08	2.35871e-08		K10357//myosin V		GO:0046872//metal ion binding;GO:0016491//oxidoreductase activity;GO:0051213//dioxygenase activity;GO:0005488//binding;GO:0043169//cation binding;GO:0043167//ion binding;GO:0003824//catalytic activity;
BGI_novel_G001248	Novel_gene		A07	13810787	13818923	+	0	0	0	1.19	0	1.48	0	0	0.76	7.02486	1.28006e-15	3.50336e-16	5.24763	1.50844e-05	6.73797e-06		K07277//outer membrane protein insertion porin family
BGI_novel_G001273	Novel_gene		A07	18242054	18243303	+	1.04	1.45	0.88	0.6	0.27	0.52	0.63	0.37	0.4	-1.27229	2.48011e-05	1.74616e-05	-1.25735	3.92212e-05	1.87463e-05		K11294//nucleolin;K07277//outer membrane protein insertion porin family		GO:0006810//transport;GO:0051641//cellular localization;GO:0071705//nitrogen compound transport;GO:0051179//localization;GO:0006886//intracellular protein transport;GO:0045184//establishment of protein localization;GO:0051649//establishment of localization in cell;GO:0042886//amide transport;GO:0033036//macromolecule localization;GO:0051234//establishment of localization;GO:0015833//peptide trans…
BGI_novel_G001296	Novel_gene		A07	22984614	22989219	+	0.13	0.1	0.39	1.16	0.64	0.89	1.16	0.65	0.66	2.12519	3.03772e-14	9.0855e-15	2.00452	2.81338e-12	6.03102e-13		K03124//transcription initiation factor TFIIB+ko03022//Basal transcription factors		GO:0034641//cellular nitrogen compound metabolic process;GO:0010467//gene expression;GO:0044238//primary metabolic process;GO:0016070//RNA metabolic process;GO:0006725//cellular aromatic compound metabolic process;GO:0006396//RNA processing;GO:0090304//nucleic acid metabolic process;GO:0006399//tRNA metabolic process;GO:0034660//ncRNA metabolic process;GO:0009987//cellular process;GO:0071704//org…
BGI_novel_G001330	Novel_gene		A07	30323906	30329045	-	0	0	0	0.43	0.27	0.56	0.15	0.61	0.17	6.06176	5.68944e-09	2.60026e-09	5.61183	7.94633e-07	2.93071e-07		K12812//ATP-dependent RNA helicase UAP56/SUB2 [EC:3.6.4.13]+ko03040//Spliceosome+ko03015//mRNA surveillance pathway+ko03013//RNA transport		GO:0044237//cellular metabolic process;GO:0055114//oxidation-reduction process;GO:1901576//organic substance biosynthetic process;GO:0044249//cellular biosynthetic process;GO:0033692//cellular polysaccharide biosynthetic process;GO:0009987//cellular process;GO:0044264//cellular polysaccharide metabolic process;GO:0009250//glucan biosynthetic process;GO:0016051//carbohydrate biosynthetic process;G…
BGI_novel_G001332	Novel_gene		A07	30323906	30329060	-	0	0.47	0	0.73	0.99	0	1.31	0	0.01	1.92106	1.43976e-13	4.49963e-14	1.51712	7.12289e-08	2.30923e-08		K12812//ATP-dependent RNA helicase UAP56/SUB2 [EC:3.6.4.13]+ko03040//Spliceosome+ko03015//mRNA surveillance pathway+ko03013//RNA transport		GO:0003676//nucleic acid binding;GO:0005488//binding;GO:0097159//organic cyclic compound binding;GO:1901363//heterocyclic compound binding;
BGI_novel_G001364	Novel_gene		A07	51110711	51116215	+	0	0.45	0.29	0.91	0.69	0.21	0.72	0.36	0.82	1.32618	0.000805128	0.000724918	1.40432	0.000450995	0.000264181		K17491//protein phosphatase 4 regulatory subunit 3		GO:1901564//organonitrogen compound metabolic process;GO:0044265//cellular macromolecule catabolic process;GO:0043412//macromolecule modification;GO:0006508//proteolysis;GO:0008152//metabolic process;GO:0006511//ubiquitin-dependent protein catabolic process;GO:0043632//modification-dependent macromolecule catabolic process;GO:0051603//proteolysis involved in cellular protein catabolic process;GO:…
Gohir.A07G003700	Known_gene		A07	417907	420256	-	3.25	2.04	3.34	0.91	1.13	1	0.59	0.35	1.34	-1.5029	2.55939e-13	8.15891e-14	-1.91859	3.12262e-18	4.66259e-19				GO:0031224//intrinsic component of membrane;GO:0016021//integral component of membrane;GO:0016020//membrane;GO:0044425//membrane part;GO:0001871//pattern binding;GO:0030246//carbohydrate binding;GO:0005488//binding;GO:0030247//polysaccharide binding;
Gohir.A07G008100	Known_gene		A07	962205	962711	-	1.39	1.76	1.5	0.13	0.13	0	0	0	0	-4.0944	1.24621e-08	5.88669e-09	-6.12677	2.66282e-09	7.38224e-10				GO:0047763//caffeate O-methyltransferase activity;GO:0046983//protein dimerization activity;GO:0005488//binding;GO:0008168//methyltransferase activity;GO:0005515//protein binding;GO:0008171//O-methyltransferase activity;GO:0016740//transferase activity;GO:0003824//catalytic activity;GO:0016741//transferase activity, transferring one-carbon groups;
Gohir.A07G010900	Known_gene		A07	1301019	1306814	+	2.13	2.52	3.58	0.53	0.38	0.44	0.77	0.62	0.71	-2.60422	2.26531e-85	9.67022e-87	-1.96011	2.69298e-61	1.20779e-62				GO:1901362//organic cyclic compound biosynthetic process;GO:0006367//transcription initiation from RNA polymerase II promoter;GO:0006366//transcription from RNA polymerase II promoter;GO:0034645//cellular macromolecule biosynthetic process;GO:0032774//RNA biosynthetic process;GO:1901360//organic cyclic compound metabolic process;GO:0044271//cellular nitrogen compound biosynthetic process;GO:00431…
Gohir.A07G016800	Known_gene		A07	1883581	1889986	-	0.42	0.24	0.34	0.02	0.03	0.07	0.07	0.05	0.13	-3.08364	1.60448e-11	5.87326e-12	-2.01647	1.53654e-07	5.17744e-08				GO:0007017//microtubule-based process;GO:0007018//microtubule-based movement;GO:0009987//cellular process;GO:0006928//movement of cell or subcellular component;GO:0000166//nucleotide binding;GO:0016818//hydrolase activity, acting on acid anhydrides, in phosphorus-containing anhydrides;GO:0036094//small molecule binding;GO:0008144//drug binding;GO:0016462//pyrophosphatase activity;GO:0032559//aden…
Gohir.A07G020900	Known_gene		A07	2373330	2374366	+	9.41	12.62	23.59	8.3	8.28	4.68	3.28	2.76	2.2	-1.07204	3.57975e-34	4.35358e-35	-2.4457	5.34221e-109	1.31121e-110				GO:0005576//extracellular region;GO:0046914//transition metal ion binding;GO:0030145//manganese ion binding;GO:0005488//binding;GO:0045735//nutrient reservoir activity;GO:0043169//cation binding;GO:0046872//metal ion binding;GO:0043167//ion binding;
Gohir.A07G022600	Known_gene		A07	2576916	2579602	-	31.36	30.72	33.87	4.92	7.69	6.46	2.72	2.6	3.74	-2.32116	9.84444e-267	9.67436e-269	-3.39372	0	0				GO:0016020//membrane;GO:0044425//membrane part;GO:0031224//intrinsic component of membrane;GO:0016021//integral component of membrane;
Gohir.A07G036200	Known_gene		A07	4275991	4276736	+	1.89	0.99	0.2	0.5	0.39	0.1	0.29	0.3	0.2	-1.62843	0.000815842	0.000735547	-1.98272	0.00018643	0.000101408				GO:0009725//response to hormone;GO:0009719//response to endogenous stimulus;GO:0009733//response to auxin;GO:0010033//response to organic substance;GO:0050896//response to stimulus;GO:0042221//response to chemical;
Gohir.A07G037300	Known_gene		A07	4433085	4434482	-	0.75	0.44	0.86	0.15	0.29	0.1	0.2	0.05	0.29	-1.88324	2.64769e-05	1.87176e-05	-1.91561	2.86976e-05	1.34329e-05				GO:0016021//integral component of membrane;GO:0031224//intrinsic component of membrane;GO:0044425//membrane part;GO:0016020//membrane;GO:0003824//catalytic activity;GO:0016874//ligase activity;
Gohir.A07G037500	Known_gene		A07	4456283	4463824	+	0.74	1.46	0.33	0.02	0.23	0.11	0.11	0.21	0.08	-2.13171	2.09901e-08	1.01662e-08	-1.74547	1.21085e-06	4.59201e-07		K09264//MADS-box transcription factor, plant		GO:0016020//membrane;GO:0044425//membrane part;GO:0016021//integral component of membrane;GO:0031224//intrinsic component of membrane;
Gohir.A07G040200	Known_gene		A07	4925581	4929926	+	0.27	0.16	0.29	0.93	0.6	0.52	0.6	0.28	0.53	1.56105	6.14738e-12	2.17482e-12	1.0077	6.89928e-05	3.44572e-05		K06210//nicotinamide mononucleotide adenylyltransferase [EC:2.7.7.1 2.7.7.18]+ko01100//Metabolic pathways+ko00760//Nicotinate and nicotinamide metabolism
Gohir.A07G043000	Known_gene		A07	5207079	5214074	+	6.27	7.97	3.09	0.04	0.5	0.26	0.04	0.12	0	-4.43032	1.21002e-92	4.75646e-94	-6.72876	2.99699e-97	8.32918e-99		K20728//vegetative storage protein 2+ko04016//MAPK signaling pathway - plant;K02866//large subunit ribosomal protein L10e+ko03010//Ribosome		GO:0071840//cellular component organization or biogenesis;GO:0042546//cell wall biogenesis;GO:0005975//carbohydrate metabolic process;GO:0044042//glucan metabolic process;GO:0045229//external encapsulating structure organization;GO:0044237//cellular metabolic process;GO:0008152//metabolic process;GO:0044262//cellular carbohydrate metabolic process;GO:0044036//cell wall macromolecule metabolic pro…
Gohir.A07G048800	Known_gene		A07	6026778	6027825	+	0.79	0.66	0.96	0	0.05	0	0	0	0	-5.40979	2.29925e-11	8.52369e-12	-6.44216	3.4197e-11	8.01114e-12
Gohir.A07G049600	Known_gene		A07	6093827	6095346	-	9.5	9.04	9.94	2.77	3.17	2.86	4.63	3.69	3.74	-1.68288	5.26306e-36	6.02665e-37	-1.22982	4.98884e-23	5.89897e-24				GO:0034637//cellular carbohydrate biosynthetic process;GO:0044238//primary metabolic process;GO:0009311//oligosaccharide metabolic process;GO:0005992//trehalose biosynthetic process;GO:0005991//trehalose metabolic process;GO:0009987//cellular process;GO:0009058//biosynthetic process;GO:0009312//oligosaccharide biosynthetic process;GO:0071704//organic substance metabolic process;GO:1901576//organi…
Gohir.A07G051000	Known_gene		A07	6331885	6333166	+	1.47	1.41	1.4	0.09	0.18	0.05	0.04	0	0.09	-3.75771	2.03559e-20	4.2428e-21	-5.01247	2.245e-23	2.61466e-24				GO:0043168//anion binding;GO:1901265//nucleoside phosphate binding;GO:0097159//organic cyclic compound binding;GO:0050660//flavin adenine dinucleotide binding;GO:0050662//coenzyme binding;GO:0016614//oxidoreductase activity, acting on CH-OH group of donors;GO:0000166//nucleotide binding;GO:0048037//cofactor binding;GO:0003824//catalytic activity;GO:0036094//small molecule binding;GO:0005488//bind…
Gohir.A07G053100	Known_gene		A07	6627700	6628833	-	0.48	0.45	0.83	0.15	0.1	0.11	0.2	0.05	0.15	-2.27229	1.53926e-05	1.05038e-05	-2.11201	4.72745e-05	2.2909e-05				GO:0006139//nucleobase-containing compound metabolic process;GO:0009127//purine nucleoside monophosphate biosynthetic process;GO:1901137//carbohydrate derivative biosynthetic process;GO:0044238//primary metabolic process;GO:0009168//purine ribonucleoside monophosphate biosynthetic process;GO:0046483//heterocycle metabolic process;GO:1901068//guanosine-containing compound metabolic process;GO:0046…
Gohir.A07G056100	Known_gene		A07	7135891	7136933	-	1.27	1.27	2.42	0	0.12	0.06	0.12	0.06	0.18	-4.72224	2.24153e-19	4.91669e-20	-3.75461	2.83946e-17	4.47663e-18
Gohir.A07G058700	Known_gene		A07	7508718	7511159	-	0.25	0.19	0.27	0	0.08	0.04	0.04	0	0.08	-2.61332	0.000498793	0.000432052	-2.64569	0.00060725	0.000366572				GO:0022414//reproductive process;GO:0032501//multicellular organismal process;GO:0048437//floral organ development;GO:0048367//shoot system development;GO:0061458//reproductive system development;GO:0048856//anatomical structure development;GO:0009791//post-embryonic development;GO:0048481//plant ovule development;GO:0090567//reproductive shoot system development;GO:0048467//gynoecium development…
Gohir.A07G059100	Known_gene		A07	7582955	7584001	-	1.05	0.66	0.62	0.06	0	0.17	0.05	0	0	-3.37662	4.52623e-09	2.04906e-09	-5.40899	4.75965e-11	1.13015e-11	Triticum aestivum cDNA, clone: WT012_K21, cultivar: Chinese Spring
Gohir.A07G070300	Known_gene		A07	9600174	9600853	+	8.66	6.18	4.1	0	0	0.2	0	0	0	-6.84518	1.00486e-27	1.5359e-28	-7.87754	7.49402e-26	7.90051e-27				GO:0031224//intrinsic component of membrane;GO:0016021//integral component of membrane;GO:0016020//membrane;GO:0044425//membrane part;
Gohir.A07G070400	Known_gene		A07	9606806	9608160	-	0.51	0.58	1.14	0.04	0	0.13	0.12	0.08	0.08	-3.70525	9.30167e-12	3.33988e-12	-2.93026	9.08284e-10	2.40816e-10				GO:0044238//primary metabolic process;GO:0043170//macromolecule metabolic process;GO:0044260//cellular macromolecule metabolic process;GO:0019538//protein metabolic process;GO:0044267//cellular protein metabolic process;GO:0071704//organic substance metabolic process;GO:0006464//cellular protein modification process;GO:0044237//cellular metabolic process;GO:0043412//macromolecule modification;GO:…
Gohir.A07G085600	Known_gene		A07	13789483	13790760	-	0.53	1.22	5.9	6.42	6.92	6.46	9.36	7.04	9.08	1.41015	1.86734e-29	2.66557e-30	1.7747	2.27839e-52	1.1932e-53				GO:0008152//metabolic process;GO:0016021//integral component of membrane;GO:0031224//intrinsic component of membrane;GO:0044425//membrane part;GO:0016020//membrane;GO:0016746//transferase activity, transferring acyl groups;GO:0016740//transferase activity;GO:0003824//catalytic activity;
Gohir.A07G093000	Known_gene		A07	15347586	15354974	-	9.78	6.33	5.62	0	0.15	0.49	5.22	1.23	2.46	-5.1001	2.36567e-33	2.9524e-34	-1.27449	9.0909e-09	2.6673e-09				GO:0003824//catalytic activity;GO:0016788//hydrolase activity, acting on ester bonds;GO:0016787//hydrolase activity;
Gohir.A07G103400	Known_gene		A07	18025804	18026884	+	0.52	0.54	0.31	0.06	0	0.13	0	0	0	-2.88896	6.01945e-05	4.4789e-05	-5.50629	1.72805e-06	6.69878e-07				GO:0003824//catalytic activity;GO:0016874//ligase activity;
Gohir.A07G111600	Known_gene		A07	20648868	20649695	+	3.42	3.85	3.96	0	0.27	0.19	0	0	0	-4.60571	7.98254e-29	1.16681e-29	-7.96	4.1584e-27	4.19205e-28		K13206//coiled-coil domain-containing protein 55;K21777//G2/mitotic-specific cyclin-B, other		GO:0005488//binding;GO:0003676//nucleic acid binding;GO:0097159//organic cyclic compound binding;GO:1901363//heterocyclic compound binding;
Gohir.A07G113200	Known_gene		A07	20957860	20960065	-	2.58	2.15	3.21	0.77	1.35	1.22	0.41	0.42	0.25	-1.23937	3.35043e-14	1.00416e-14	-2.88207	5.00805e-41	3.3486e-42				GO:0016747//transferase activity, transferring acyl groups other than amino-acyl groups;GO:0016746//transferase activity, transferring acyl groups;GO:0003824//catalytic activity;GO:0016740//transferase activity;
Gohir.A07G125700	Known_gene		A07	25838708	25846010	+	0.36	0.53	0.29	0.06	0.06	0.07	0.09	0.03	0.06	-2.6038	1.2504e-06	7.37276e-07	-2.63617	1.40433e-06	5.37281e-07	Oryza sativa (japonica cultivar-group) Os10g0370100 (Os10g0370100) mRNA, complete cds.			GO:0008152//metabolic process;GO:0008610//lipid biosynthetic process;GO:0071704//organic substance metabolic process;GO:0006629//lipid metabolic process;GO:1901576//organic substance biosynthetic process;GO:0009058//biosynthetic process;GO:0044238//primary metabolic process;GO:0044425//membrane part;GO:0016020//membrane;GO:0016021//integral component of membrane;GO:0031224//intrinsic component of…
Gohir.A07G127400	Known_gene		A07	26285173	26286048	+	2.71	4.98	4.74	1.31	2.49	2.13	1.35	1.57	0.87	-1.04664	1.82373e-08	8.76982e-09	-1.69714	3.16521e-16	5.27476e-17				GO:0016021//integral component of membrane;GO:0016020//membrane;GO:0031224//intrinsic component of membrane;GO:0044425//membrane part;
Gohir.A07G127800	Known_gene		A07	26591003	26595177	-	0.89	0.8	1.9	0.31	0.39	0.27	0.08	0.06	0.28	-1.86676	2.45281e-18	5.69261e-19	-3.07313	7.38941e-32	6.4287e-33				GO:0046872//metal ion binding;GO:0140096//catalytic activity, acting on a protein;GO:0043167//ion binding;GO:0004722//protein serine/threonine phosphatase activity;GO:0016788//hydrolase activity, acting on ester bonds;GO:0042578//phosphoric ester hydrolase activity;GO:0016787//hydrolase activity;GO:0043169//cation binding;GO:0005488//binding;GO:0003824//catalytic activity;GO:0004721//phosphoprote…
Gohir.A07G127900	Known_gene		A07	26618919	26619979	-	0.57	0.16	0.5	0.06	0.05	0.06	0.05	0.11	0.11	-2.88896	6.01945e-05	4.4789e-05	-2.18436	0.000739684	0.000454887				GO:1901576//organic substance biosynthetic process;GO:0006518//peptide metabolic process;GO:0044267//cellular protein metabolic process;GO:0071704//organic substance metabolic process;GO:0010467//gene expression;GO:0034645//cellular macromolecule biosynthetic process;GO:0009058//biosynthetic process;GO:0034641//cellular nitrogen compound metabolic process;GO:0043603//cellular amide metabolic proc…
Gohir.A07G129500	Known_gene		A07	26796270	26802401	-	10.49	10.15	11.5	1.2	1.35	1.45	1.37	2.45	1.96	-2.95508	6.8086e-229	8.27776e-231	-2.43776	1.82585e-188	2.21574e-190		K01897//long-chain acyl-CoA synthetase [EC:6.2.1.3]+ko04146//Peroxisome+ko01100//Metabolic pathways+ko00061//Fatty acid biosynthesis+ko01212//Fatty acid metabolism+ko00071//Fatty acid degradation;K01897//long-chain acyl-CoA synthetase [EC:6.2.1.3]+ko04146//Peroxisome+ko01100//Metabolic pathways+ko00061//Fatty acid biosynthesis+ko01212//Fatty acid metabolism+ko00071//Fatty acid degradation		GO:0044425//membrane part;GO:0016020//membrane;GO:0031224//intrinsic component of membrane;GO:0016021//integral component of membrane;
Gohir.A07G138200	Known_gene		A07	29927664	29930846	-	0.55	0.81	1.02	0.04	0.19	0.11	0.08	0.07	0.06	-2.75475	6.79714e-18	1.62267e-18	-3.50467	4.8411e-22	5.93776e-23				GO:0043169//cation binding;GO:0046914//transition metal ion binding;GO:0043167//ion binding;GO:0008270//zinc ion binding;GO:0016491//oxidoreductase activity;GO:0003824//catalytic activity;GO:0005488//binding;GO:0046872//metal ion binding;
Gohir.A07G154400	Known_gene		A07	42526857	42527514	-	101.97	112.52	98.6	0.58	2.69	2.37	0.42	0.19	0.19	-5.77998	0	0	-8.60395	0	0				GO:0044271//cellular nitrogen compound biosynthetic process;GO:0034645//cellular macromolecule biosynthetic process;GO:0071704//organic substance metabolic process;GO:0009059//macromolecule biosynthetic process;GO:1901564//organonitrogen compound metabolic process;GO:0006412//translation;GO:1901576//organic substance biosynthetic process;GO:0008152//metabolic process;GO:0043043//peptide biosynthe…
Gohir.A07G161200	Known_gene		A07	49211449	49213042	+	2.15	2.23	2.27	0	0.07	0.04	0.03	0.04	0.03	-5.95785	1.72224e-45	1.5219e-46	-5.99022	8.35448e-46	5.01734e-47
Gohir.A07G164600	Known_gene		A07	53782738	53784024	-	0.73	0.42	3.8	0.14	0.69	0.73	0.07	0.07	0.48	-1.62021	1.11327e-06	6.52441e-07	-2.94208	2.36112e-12	5.03165e-13				GO:0031224//intrinsic component of membrane;GO:0016021//integral component of membrane;GO:0044425//membrane part;GO:0016020//membrane;GO:0016740//transferase activity;GO:0003824//catalytic activity;GO:0016757//transferase activity, transferring glycosyl groups;
Gohir.A07G174700	Known_gene		A07	71832119	71908608	+	0	0	0	2.24	0.68	0.59	1.66	0	0.61	8.05964	2.94288e-28	4.40093e-29	7.65593	1.7207e-22	2.07755e-23		K02948//small subunit ribosomal protein S11+ko03010//Ribosome;K03046//DNA-directed RNA polymerase subunit beta' [EC:2.7.7.6]+ko00230//Purine metabolism+ko03020//RNA polymerase+ko01100//Metabolic pathways+ko00240//Pyrimidine metabolism;K19041//E3 ubiquitin-protein ligase RNF38/44 [EC:2.3.2.27]		GO:0016020//membrane;GO:0016021//integral component of membrane;GO:0044425//membrane part;GO:0031224//intrinsic component of membrane;
Gohir.A07G185100	Known_gene		A07	82515130	82518584	-	17.18	20.71	9.14	3.12	4.71	5.31	3.33	3.46	3.84	-1.3662	1.68163e-84	7.31574e-86	-1.67875	2.82658e-115	6.49316e-117		K03531//cell division protein FtsZ;K03531//cell division protein FtsZ;K02989//small subunit ribosomal protein S5e+ko03010//Ribosome;K03531//cell division protein FtsZ;K03531//cell division protein FtsZ		GO:0043170//macromolecule metabolic process;GO:0044260//cellular macromolecule metabolic process;GO:0036211//protein modification process;GO:0044238//primary metabolic process;GO:0006464//cellular protein modification process;GO:0071704//organic substance metabolic process;GO:1901564//organonitrogen compound metabolic process;GO:0006807//nitrogen compound metabolic process;GO:0044267//cellular pr…
Gohir.A07G188800	Known_gene		A07	84899786	84900617	+	1.2	1.44	3.7	0.64	0.89	1.23	0.18	0.18	0	-1.17275	0.000127411	9.96777e-05	-4.11201	9.68457e-16	1.66026e-16				GO:0044238//primary metabolic process;GO:0044255//cellular lipid metabolic process;GO:0071704//organic substance metabolic process;GO:0008610//lipid biosynthetic process;GO:0009987//cellular process;GO:0044237//cellular metabolic process;GO:0019752//carboxylic acid metabolic process;GO:0006631//fatty acid metabolic process;GO:0006082//organic acid metabolic process;GO:0043436//oxoacid metabolic p…
Gohir.A07G191100	Known_gene		A07	85981409	85982370	-	0.12	0.36	0.59	1.42	0.82	1.15	1.09	0.8	1.14	1.6932	6.2572e-06	4.03944e-06	1.53598	8.43102e-05	4.2845e-05				GO:0016020//membrane;GO:0031224//intrinsic component of membrane;GO:0044425//membrane part;GO:0016021//integral component of membrane;
Gohir.A07G196700	Known_gene		A07	88151822	88152959	-	1.05	2.01	2.26	0	0	0.05	0	0	0.05	-6.67828	4.91879e-25	8.32446e-26	-6.71064	4.50339e-25	4.88314e-26				GO:0044262//cellular carbohydrate metabolic process;GO:0000003//reproduction;GO:1901700//response to oxygen-containing compound;GO:0009888//tissue development;GO:0010035//response to inorganic substance;GO:0044248//cellular catabolic process;GO:1901576//organic substance biosynthetic process;GO:0065008//regulation of biological quality;GO:1901136//carbohydrate derivative catabolic process;GO:0032…
Gohir.A07G202400	Known_gene		A07	89055892	89057661	-	10.1	12.37	13.3	0.12	0.8	0.42	0.24	0.22	0.31	-4.71387	1.68482e-204	2.38867e-206	-5.51575	2.86538e-214	2.94832e-216
Gohir.A07G204900	Known_gene		A07	89436846	89441457	+	1.89	1.97	1.83	0.27	0.54	0.31	0.03	0.1	0.15	-2.33203	1.61901e-32	2.08848e-33	-4.3429	9.73719e-56	4.75654e-57
Gohir.A07G230100	Known_gene		A07	93309927	93311748	-	14.45	6.01	8.11	1.75	2.4	2.13	4.48	4.77	4.44	-2.18968	2.39277e-63	1.44803e-64	-1.06753	4.52975e-23	5.34993e-24
Gohir.A07G231400	Known_gene		A07	93458192	93460202	-	6.7	6.64	10.06	2.34	4.57	2.32	1.92	2.36	2.97	-1.32247	3.50331e-34	4.25925e-35	-1.67517	2.21049e-48	1.24454e-49
BGI_novel_G001434	Novel_gene		A08	725316	729385	+	1.88	0.94	2.86	6.48	4.27	6.84	4.6	5.51	4.92	1.63243	3.48723e-97	1.3139e-98	1.40967	5.19177e-68	2.12794e-69		K16810//TBCC domain-containing protein 1
BGI_novel_G001443	Novel_gene		A08	6552942	6555350	-	0.35	0.2	0.89	1.23	1.18	1.27	1.13	1.74	1.65	1.36721	6.37287e-08	3.24946e-08	1.66641	4.44962e-12	9.67703e-13		K08234//glyoxylase I family protein		GO:0031224//intrinsic component of membrane;GO:0016021//integral component of membrane;GO:0016020//membrane;GO:0044425//membrane part;
BGI_novel_G001506	Novel_gene		A08	52436460	52476334	+	0	0	0.56	0	0	0	0	0	0	-5.85291	3.4017e-08	1.68362e-08	-5.88528	4.45658e-08	1.4069e-08				GO:0016020//membrane;GO:0044425//membrane part;GO:0031224//intrinsic component of membrane;GO:0016021//integral component of membrane;
BGI_novel_G001507	Novel_gene		A08	52454874	52455842	+	4.23	4.52	26.56	0.44	5.25	5.26	0.31	1.26	2.23	-1.64687	4.88229e-36	5.58495e-37	-3.17101	4.01224e-78	1.41682e-79
BGI_novel_G001511	Novel_gene		A08	52474261	52476334	-	0.23	0.38	0	1.13	0.82	0.78	0.46	0.8	1.1	2.1686	2.94699e-13	9.42998e-14	1.95438	3.0748e-10	7.81069e-11
BGI_novel_G001521	Novel_gene		A08	55737580	55746578	+	0.37	0.59	0.54	0.1	0.03	0.07	0.1	0	0.41	-2.88734	7.75846e-08	3.99121e-08	-1.5284	0.00037536	0.000216427		K02134//F-type H+-transporting ATPase subunit delta+ko01100//Metabolic pathways+ko00190//Oxidative phosphorylation		GO:0016787//hydrolase activity;GO:0140096//catalytic activity, acting on a protein;GO:0008233//peptidase activity;GO:0003824//catalytic activity;
BGI_novel_G001527	Novel_gene		A08	61753961	61759905	-	0	0.17	0.16	0.7	0	0.47	0.19	0.3	0.54	1.83689	4.15253e-06	2.61541e-06	1.69252	4.51006e-05	2.17538e-05		K04077//chaperonin GroEL+ko03018//RNA degradation		GO:0008233//peptidase activity;GO:0003824//catalytic activity;GO:0016787//hydrolase activity;GO:0140096//catalytic activity, acting on a protein;
BGI_novel_G001560	Novel_gene		A08	98416882	98422485	+	0.27	0.67	0.39	1.49	0.81	0.92	0.98	1.36	0.98	1.30189	4.62805e-06	2.93343e-06	1.33804	2.89824e-06	1.15996e-06		K00962//polyribonucleotide nucleotidyltransferase [EC:2.7.7.8]+ko00230//Purine metabolism+ko03018//RNA degradation+ko00240//Pyrimidine metabolism
BGI_novel_G001591	Novel_gene		A08	108794367	108797570	-	0.26	0.22	0.75	0.88	1.37	1.43	0.76	0.86	1.43	1.60242	3.37484e-14	1.01174e-14	1.33645	2.09418e-09	5.75353e-10		K14512//mitogen-activated protein kinase 6 [EC:2.7.11.24]+ko04016//MAPK signaling pathway - plant+ko04075//Plant hormone signal transduction;K03283//heat shock 70kDa protein 1/2/6/8+ko03040//Spliceosome+ko04144//Endocytosis+ko04141//Protein processing in endoplasmic reticulum
BGI_novel_G001592	Novel_gene		A08	108937771	108942473	+	0.9	0.7	1.53	0.36	0.35	0.15	0.31	0.28	0.27	-1.85725	1.26416e-09	5.4279e-10	-1.83072	2.32324e-09	6.4138e-10
BGI_novel_G001606	Novel_gene		A08	112743444	112748430	+	0.02	0	0	0.56	0.18	0.92	0.36	0	0	6.05061	2.14034e-15	5.9185e-16	3.87686	0.000579105	0.00034778		K03348//anaphase-promoting complex subunit 1+ko04120//Ubiquitin mediated proteolysis		GO:0031224//intrinsic component of membrane;GO:0044425//membrane part;GO:0016021//integral component of membrane;GO:0016020//membrane;
BGI_novel_G001633	Novel_gene		A08	120407926	120415295	+	0	0.66	2.63	5.55	1.35	5.06	4.62	0	1.88	1.88841	4.68426e-79	2.23434e-80	1.02906	2.11678e-18	3.1267e-19	NB-ARC domain-containing disease resistance protein (best arabidopsis hit)	K17535//serine/threonine-protein kinase TNNI3K [EC:2.7.11.1];K00962//polyribonucleotide nucleotidyltransferase [EC:2.7.7.8]+ko00230//Purine metabolism+ko03018//RNA degradation+ko00240//Pyrimidine metabolism;K11294//nucleolin
Gohir.A08G000800	Known_gene		A08	53054	59801	-	0.21	0.78	1.72	3.24	1.93	1.57	1.45	1.43	1.53	1.5158	1.10469e-27	1.69062e-28	1.24081	2.2987e-17	3.60365e-18		K14677//aminoacylase [EC:3.5.1.14]+ko00220//Arginine biosynthesis+ko01230//Biosynthesis of amino acids+ko01100//Metabolic pathways+ko01110//Biosynthesis of secondary metabolites+ko01210//2-Oxocarboxylic acid metabolism;K14677//aminoacylase [EC:3.5.1.14]+ko00220//Arginine biosynthesis+ko01230//Biosynthesis of amino acids+ko01100//Metabolic pathways+ko01110//Biosynthesis of secondary metabolites+ko…		GO:0010467//gene expression;GO:0034654//nucleobase-containing compound biosynthetic process;GO:0044237//cellular metabolic process;GO:1901362//organic cyclic compound biosynthetic process;GO:0032774//RNA biosynthetic process;GO:0009058//biosynthetic process;GO:0034641//cellular nitrogen compound metabolic process;GO:0018130//heterocycle biosynthetic process;GO:0097659//nucleic acid-templated tran…
Gohir.A08G001800	Known_gene		A08	102787	103505	-	0.73	1.37	3.69	1.04	0.68	0.45	0.51	0.34	0.59	-1.37259	2.38791e-05	1.67627e-05	-1.96135	7.20917e-08	2.34093e-08
Gohir.A08G002200	Known_gene		A08	127718	129377	-	1.49	1.34	1.87	0.27	0.38	0.4	0.11	0.23	0.34	-2.14967	3.90809e-15	1.10025e-15	-2.76699	8.3521e-20	1.14461e-20				GO:0019787//ubiquitin-like protein transferase activity;GO:0140096//catalytic activity, acting on a protein;GO:0003824//catalytic activity;GO:0016740//transferase activity;GO:0004842//ubiquitin-protein transferase activity;GO:0016874//ligase activity;
Gohir.A08G006900	Known_gene		A08	558475	559167	+	1.13	2.59	1.56	0.66	0.32	0.68	0	0.11	0	-1.65818	3.23696e-05	2.31625e-05	-5.59743	1.85089e-12	3.91143e-13				GO:0010154//fruit development;GO:0009888//tissue development;GO:0000902//cell morphogenesis;GO:0048869//cellular developmental process;GO:0061458//reproductive system development;GO:0050896//response to stimulus;GO:0007275//multicellular organism development;GO:0033993//response to lipid;GO:1901700//response to oxygen-containing compound;GO:0016043//cellular component organization;GO:0009826//uni…
Gohir.A08G009300	Known_gene		A08	767211	768500	+	0.44	0.34	1.66	2.1	2.84	2.17	0.68	1.84	3.87	1.58806	5.03779e-06	3.20996e-06	1.43231	7.7976e-05	3.93835e-05
Gohir.A08G022300	Known_gene		A08	2399529	2400385	-	2.23	2.18	0.6	0	0	0.15	0	0	0	-5.07964	3.13173e-09	1.39466e-09	-6.11201	3.19741e-09	8.94737e-10
Gohir.A08G022600	Known_gene		A08	2448152	2451225	-	0.67	0.52	0.77	0.24	0.28	0.25	0.14	0.1	0.19	-1.34388	3.36304e-06	2.09478e-06	-2.20632	6.39393e-11	1.53372e-11	Arabidopsis thaliana mRNA for ADR1, complete cds, clone: RAFL15-45-C23
Gohir.A08G035300	Known_gene		A08	4103312	4105169	-	29.37	31.33	30.72	0.69	2.32	1	0.38	0.28	0.34	-4.49026	0	0	-6.50854	0	0	Leucine-rich repeat protein kinase family protein (best arabidopsis hit)			GO:0097659//nucleic acid-templated transcription;GO:0044237//cellular metabolic process;GO:0044249//cellular biosynthetic process;GO:0071704//organic substance metabolic process;GO:0032774//RNA biosynthetic process;GO:1901360//organic cyclic compound metabolic process;GO:0034641//cellular nitrogen compound metabolic process;GO:0006139//nucleobase-containing compound metabolic process;GO:0016070//…
Gohir.A08G036000	Known_gene		A08	4191053	4191900	-	0.67	0.7	0.43	1.67	1.05	1.33	1.8	1.49	0.97	1.16401	0.000482911	0.00041715	1.24236	0.000223225	0.000123412				GO:0006950//response to stress;GO:0044248//cellular catabolic process;GO:0051186//cofactor metabolic process;GO:0017144//drug metabolic process;GO:0042744//hydrogen peroxide catabolic process;GO:0072593//reactive oxygen species metabolic process;GO:0009056//catabolic process;GO:0051187//cofactor catabolic process;GO:0042737//drug catabolic process;GO:0050896//response to stimulus;GO:0008152//meta…
Gohir.A08G036500	Known_gene		A08	4223465	4224391	-	16.24	9.58	13.58	2.74	4.32	11.05	3.62	7.97	3.37	-1.13036	2.26493e-23	4.13489e-24	-1.3949	3.88092e-32	3.34186e-33				GO:0009987//cellular process;GO:0051179//localization;GO:0046903//secretion;GO:0032940//secretion by cell;GO:0006887//exocytosis;GO:0016192//vesicle-mediated transport;GO:0051234//establishment of localization;GO:0006810//transport;GO:0043234//protein complex;GO:0071944//cell periphery;GO:0044464//cell part;GO:0005737//cytoplasm;GO:0044424//intracellular part;GO:0044444//cytoplasmic part;GO:00990…
Gohir.A08G041700	Known_gene		A08	5100561	5101480	-	0.1	0.73	2.27	2.34	4.05	3.3	3.33	4.1	3.22	1.69946	5.19312e-09	2.36491e-09	1.83172	1.44759e-10	3.56784e-11
Gohir.A08G048900	Known_gene		A08	6395104	6397092	+	0.99	1.14	0.62	0	0.36	0.04	0.07	0.25	0.32	-2.77633	5.40708e-13	1.76863e-13	-2.0982	1.14721e-09	3.07183e-10				GO:0003924//GTPase activity;GO:1901363//heterocyclic compound binding;GO:0017111//nucleoside-triphosphatase activity;GO:0017076//purine nucleotide binding;GO:0032550//purine ribonucleoside binding;GO:0001882//nucleoside binding;GO:0032549//ribonucleoside binding;GO:1901265//nucleoside phosphate binding;GO:0043167//ion binding;GO:0019001//guanyl nucleotide binding;GO:0016817//hydrolase activity, a…
Gohir.A08G053400	Known_gene		A08	7310560	7313181	+	0.16	0.3	0.22	0	0	0	0.03	0.03	0	-5.71854	1.36919e-07	7.23131e-08	-3.75091	1.5275e-06	5.87853e-07				GO:0044425//membrane part;GO:0031224//intrinsic component of membrane;GO:0016021//integral component of membrane;GO:0016020//membrane;GO:0005215//transporter activity;
Gohir.A08G056800	Known_gene		A08	8293856	8297063	-	1.45	1.5	0.9	0	0.15	0.19	0	0	0	-3.6508	2.87694e-11	1.07647e-11	-6.68316	6.81658e-13	1.39579e-13
Gohir.A08G065900	Known_gene		A08	11500691	11503367	+	0.02	0.23	0.32	0.04	0.06	0.04	0.03	0.08	0	-1.84344	0.000985594	0.000903828	-2.68316	5.45605e-05	2.67251e-05				GO:0010413//glucuronoxylan metabolic process;GO:0071704//organic substance metabolic process;GO:0044264//cellular polysaccharide metabolic process;GO:0048316//seed development;GO:0010417//glucuronoxylan biosynthetic process;GO:0016043//cellular component organization;GO:0044085//cellular component biogenesis;GO:0048608//reproductive structure development;GO:0044237//cellular metabolic process;GO:…
Gohir.A08G072200	Known_gene		A08	13876595	13880130	-	1.4	1.76	2.05	0.13	0.45	0.21	0.12	0	0.44	-2.70243	6.44088e-20	1.375e-20	-3.17537	3.59902e-23	4.23099e-24
Gohir.A08G079600	Known_gene		A08	19717534	19718699	+	4.92	5.76	6.65	2.22	3.29	2.85	2.57	1.46	3.73	-1.03508	2.47959e-11	9.22689e-12	-1.14071	5.80798e-13	1.1837e-13				GO:0031224//intrinsic component of membrane;GO:0044425//membrane part;GO:0016021//integral component of membrane;GO:0016020//membrane;GO:0016491//oxidoreductase activity;GO:0003824//catalytic activity;
Gohir.A08G082800	Known_gene		A08	25230595	25236986	+	0.7	0.52	0.98	0.07	0.02	0	0	0	0	-4.69053	1.06192e-30	1.44822e-31	-8.04482	1.84183e-28	1.77867e-29				GO:0016021//integral component of membrane;GO:0044425//membrane part;GO:0031224//intrinsic component of membrane;GO:0016020//membrane;
Gohir.A08G096700	Known_gene		A08	58830726	58833051	+	0.21	0.28	0.51	0	0.07	0	0	0.06	0.04	-3.75291	7.16365e-05	5.38871e-05	-3.37024	0.000180036	9.75901e-05				GO:0016740//transferase activity;GO:0003824//catalytic activity;
Gohir.A08G105100	Known_gene		A08	75929513	75932502	-	19.37	16.73	13.27	4.22	3.62	4.15	4.62	4.4	3.8	-2.04336	7.95522e-130	2.08886e-131	-1.9474	3.41126e-123	7.24156e-125				GO:0006810//transport;GO:0051179//localization;GO:0051234//establishment of localization;GO:0055085//transmembrane transport;GO:0044425//membrane part;GO:0016021//integral component of membrane;GO:0031224//intrinsic component of membrane;GO:0016020//membrane;
Gohir.A08G111200	Known_gene		A08	84914253	84915118	-	2.62	3.29	0.88	0	0.18	0	0	0	0.09	-5.1857	2.29208e-18	5.30891e-19	-6.21807	1.85688e-18	2.73328e-19				GO:0043167//ion binding;GO:0003824//catalytic activity;GO:0046872//metal ion binding;GO:0016491//oxidoreductase activity;GO:0005488//binding;GO:0043169//cation binding;
Gohir.A08G118200	Known_gene		A08	91434536	91443115	-	2.37	2.91	3.45	0.51	0.88	0.52	0.38	0.4	0.52	-2.16885	1.38218e-68	7.67737e-70	-2.72662	7.06874e-90	2.13609e-91				GO:0016021//integral component of membrane;GO:0044425//membrane part;GO:0016020//membrane;GO:0031224//intrinsic component of membrane;GO:0022803//passive transmembrane transporter activity;GO:0015267//channel activity;GO:0022857//transmembrane transporter activity;GO:0005215//transporter activity;GO:0022838//substrate-specific channel activity;GO:0005216//ion channel activity;GO:0015075//ion tran…
Gohir.A08G122300	Known_gene		A08	93255416	93256712	+	2.73	3.13	3.71	0.24	0.48	0.54	0.34	0.57	0.28	-2.94528	2.7359e-33	3.42721e-34	-3.22976	2.22102e-36	1.69765e-37	Leucine-rich repeat protein kinase family protein (best arabidopsis hit)
Gohir.A08G122700	Known_gene		A08	93493733	93495048	-	0.54	0.32	0.74	0	0.04	0	0.04	0.04	0.17	-5.17918	7.9088e-10	3.33834e-10	-2.62418	1.61688e-06	6.2446e-07				GO:0003755//peptidyl-prolyl cis-trans isomerase activity;GO:0140096//catalytic activity, acting on a protein;GO:0016853//isomerase activity;GO:0003824//catalytic activity;GO:0016859//cis-trans isomerase activity;
Gohir.A08G123500	Known_gene		A08	95710014	95710876	-	1.51	1.45	2.75	0.14	0.07	0.07	0.21	0.07	0.14	-4.3254	6.35909e-19	1.42843e-19	-3.7728	1.56194e-17	2.42674e-18
Gohir.A08G140600	Known_gene		A08	102983627	102985170	+	0.67	0.44	0.44	0.24	0.08	0.2	0.08	0.12	0.35	-1.58012	0.000258393	0.000212337	-1.50557	0.000543656	0.000324541	RING/U-box superfamily protein (best arabidopsis hit)			GO:0008152//metabolic process;GO:0009058//biosynthetic process;GO:0016021//integral component of membrane;GO:0016020//membrane;GO:0044425//membrane part;GO:0031224//intrinsic component of membrane;GO:0016843//amine-lyase activity;GO:0016844//strictosidine synthase activity;GO:0003824//catalytic activity;GO:0016829//lyase activity;GO:0016840//carbon-nitrogen lyase activity;
Gohir.A08G148600	Known_gene		A08	105982308	105984585	+	1.87	1.93	2.09	0.17	0.2	0.22	0.49	0.21	0.4	-3.32291	5.12196e-27	8.02371e-28	-2.40775	7.38786e-20	1.0112e-20				GO:0031224//intrinsic component of membrane;GO:0016020//membrane;GO:0016021//integral component of membrane;GO:0044425//membrane part;
Gohir.A08G151600	Known_gene		A08	106932243	106934543	+	1.89	1.78	1.95	0.18	0.13	0.23	0.22	0.13	0.17	-3.36246	3.50014e-24	6.16693e-25	-3.39483	1.98349e-24	2.19956e-25				GO:0044425//membrane part;GO:0016021//integral component of membrane;GO:0031224//intrinsic component of membrane;GO:0016020//membrane;
Gohir.A08G154500	Known_gene		A08	107807618	107809991	+	4.26	6.07	3.78	0.41	0.75	1.18	0.45	0.61	0.42	-2.60071	6.32393e-54	4.61311e-55	-3.23814	2.37064e-67	9.80565e-69				GO:0046872//metal ion binding;GO:0003824//catalytic activity;GO:0005488//binding;GO:0043169//cation binding;GO:0043167//ion binding;GO:0016491//oxidoreductase activity;
Gohir.A08G155000	Known_gene		A08	107877861	107882159	+	6.81	7.48	11.26	23.65	19.83	20.68	18.22	17.36	16.54	1.33092	8.02803e-222	1.01657e-223	1.03052	1.80765e-121	3.88679e-123		K16055//trehalose 6-phosphate synthase/phosphatase [EC:2.4.1.15 3.1.3.12]+ko01100//Metabolic pathways+ko00500//Starch and sucrose metabolism;K16055//trehalose 6-phosphate synthase/phosphatase [EC:2.4.1.15 3.1.3.12]+ko01100//Metabolic pathways+ko00500//Starch and sucrose metabolism		GO:0043169//cation binding;GO:0043167//ion binding;GO:0005488//binding;GO:0016491//oxidoreductase activity;GO:0003824//catalytic activity;GO:0046872//metal ion binding;
Gohir.A08G178100	Known_gene		A08	113961737	113965998	-	3.65	3.62	4.36	1.04	1.48	1.36	1.09	0.65	1.24	-1.5858	6.0573e-35	7.17847e-36	-1.95357	1.29118e-46	7.58292e-48				GO:0044085//cellular component biogenesis;GO:0010410//hemicellulose metabolic process;GO:0009987//cellular process;GO:0044264//cellular polysaccharide metabolic process;GO:1901576//organic substance biosynthetic process;GO:0071704//organic substance metabolic process;GO:0043170//macromolecule metabolic process;GO:0070592//cell wall polysaccharide biosynthetic process;GO:0034645//cellular macromol…
Gohir.A08G182900	Known_gene		A08	115175322	115178433	-	0.93	2.04	6.14	12.76	11.23	13	14.62	12.59	13.74	2.03027	1.14229e-178	1.93895e-180	2.18054	3.12173e-219	3.12672e-221		K01951//GMP synthase (glutamine-hydrolysing) [EC:6.3.5.2]+ko00230//Purine metabolism+ko01100//Metabolic pathways		GO:0016020//membrane;GO:0031224//intrinsic component of membrane;GO:0044425//membrane part;GO:0016021//integral component of membrane;GO:0097367//carbohydrate derivative binding;GO:0005524//ATP binding;GO:0016301//kinase activity;GO:0016772//transferase activity, transferring phosphorus-containing groups;GO:0003824//catalytic activity;GO:0017076//purine nucleotide binding;GO:0043168//anion bindin…
Gohir.A08G183100	Known_gene		A08	115218154	115219668	-	1.16	0.71	1.16	0.26	0.58	0.31	0.46	0.25	0.48	-1.38529	9.15701e-06	6.05801e-06	-1.33259	2.18224e-05	1.00282e-05				GO:0016021//integral component of membrane;GO:0016020//membrane;GO:0044425//membrane part;GO:0031224//intrinsic component of membrane;GO:1901265//nucleoside phosphate binding;GO:0004674//protein serine/threonine kinase activity;GO:0032553//ribonucleotide binding;GO:0016773//phosphotransferase activity, alcohol group as acceptor;GO:0140096//catalytic activity, acting on a protein;GO:0030554//adeny…
Gohir.A08G183200	Known_gene		A08	115221205	115223305	+	0.08	0.06	0.41	0.93	0.59	0.4	1.19	0.69	1.95	1.66064	0.0009812	0.000899266	2.55761	6.54527e-09	1.89176e-09				GO:0016021//integral component of membrane;GO:0016020//membrane;GO:0031224//intrinsic component of membrane;GO:0044425//membrane part;GO:0016740//transferase activity;GO:0016757//transferase activity, transferring glycosyl groups;GO:0003824//catalytic activity;GO:0008194//UDP-glycosyltransferase activity;GO:0016758//transferase activity, transferring hexosyl groups;GO:0008375//acetylglucosaminylt…
Gohir.A08G183500	Known_gene		A08	115317422	115319290	-	0.28	0.09	0.73	0	0.06	0	0	0	0	-4.18225	3.52927e-09	1.57979e-09	-6.21462	8.59147e-10	2.27142e-10				GO:0032555//purine ribonucleotide binding;GO:1901265//nucleoside phosphate binding;GO:0004672//protein kinase activity;GO:0005488//binding;GO:0016773//phosphotransferase activity, alcohol group as acceptor;GO:0016301//kinase activity;GO:0140096//catalytic activity, acting on a protein;GO:0032553//ribonucleotide binding;GO:1901363//heterocyclic compound binding;GO:0043167//ion binding;GO:0030554//…
Gohir.A08G199000	Known_gene		A08	117720943	117723156	-	2.95	2.78	3.94	0.22	0.18	0.61	0.56	0.28	0.43	-3.26123	1.70436e-46	1.47499e-47	-2.92153	2.23137e-42	1.44393e-43				GO:0008152//metabolic process;GO:0016838//carbon-oxygen lyase activity, acting on phosphates;GO:0043169//cation binding;GO:0005488//binding;GO:0010333//terpene synthase activity;GO:0016829//lyase activity;GO:0003824//catalytic activity;GO:0000287//magnesium ion binding;GO:0043167//ion binding;GO:0016835//carbon-oxygen lyase activity;GO:0046872//metal ion binding;
Gohir.A08G202800	Known_gene		A08	118336829	118345379	-	0.29	0.55	0.47	0.23	0.16	0.21	0.19	0.15	0.34	-1.10782	0.000195225	0.000157364	-1.04217	0.000505489	0.000299372		K03178//ubiquitin-activating enzyme E1 [EC:6.2.1.45]+ko04120//Ubiquitin mediated proteolysis;K03178//ubiquitin-activating enzyme E1 [EC:6.2.1.45]+ko04120//Ubiquitin mediated proteolysis		GO:1901363//heterocyclic compound binding;GO:0016491//oxidoreductase activity;GO:0010181//FMN binding;GO:0050662//coenzyme binding;GO:0005488//binding;GO:0097159//organic cyclic compound binding;GO:0016655//oxidoreductase activity, acting on NAD(P)H, quinone or similar compound as acceptor;GO:0097367//carbohydrate derivative binding;GO:0048037//cofactor binding;GO:0016651//oxidoreductase activity…
Gohir.A08G205000	Known_gene		A08	118641461	118643216	+	5.05	3.63	4.54	0.24	0.36	0.31	0.16	0.2	0.16	-3.86081	3.44954e-82	1.55562e-83	-4.64806	1.93648e-91	5.69956e-93
Gohir.A08G218000	Known_gene		A08	120153767	120156302	+	17.69	18.09	19.67	7.21	7.17	9.5	7.89	6.84	6.07	-1.21071	6.15164e-70	3.34765e-71	-1.40782	7.00683e-89	2.14133e-90				GO:0031224//intrinsic component of membrane;GO:0044425//membrane part;GO:0016020//membrane;GO:0016021//integral component of membrane;
Gohir.A08G219000	Known_gene		A08	120289532	120292333	+	4.24	4.63	5.8	0.24	1.2	0.96	0.79	0.98	3.12	-2.61332	1.79953e-81	8.19216e-83	-1.56011	1.13457e-42	7.29537e-44
Gohir.A08G221100	Known_gene		A08	120565420	120566554	-	2.02	3.84	4.74	8.38	7.18	6.87	12.31	10.3	10.4	1.10358	2.38117e-20	4.97696e-21	1.66058	4.07916e-54	2.05957e-55				GO:0009832//plant-type cell wall biogenesis;GO:0009834//plant-type secondary cell wall biogenesis;GO:0071669//plant-type cell wall organization or biogenesis;GO:0007275//multicellular organism development;GO:0022414//reproductive process;GO:0009987//cellular process;GO:0048608//reproductive structure development;GO:0090558//plant epidermis development;GO:0032501//multicellular organismal process;…
Gohir.A08G227600	Known_gene		A08	121347405	121349947	+	28.13	31.33	29.3	10.88	7.86	9.21	4.46	3.78	4.13	-1.66204	3.89663e-203	5.60017e-205	-2.83674	0	0				GO:0016020//membrane;GO:0044425//membrane part;GO:0016021//integral component of membrane;GO:0031224//intrinsic component of membrane;GO:0005215//transporter activity;
Gohir.A08G235600	Known_gene		A08	122221451	122231577	-	2.7	2.63	3.43	0	0.08	0.11	0	0	0.03	-5.56973	3.3173e-80	1.53207e-81	-8.40945	4.08594e-69	1.65235e-70				GO:0044042//glucan metabolic process;GO:0044237//cellular metabolic process;GO:0006073//cellular glucan metabolic process;GO:0009059//macromolecule biosynthetic process;GO:0043170//macromolecule metabolic process;GO:0071554//cell wall organization or biogenesis;GO:0071704//organic substance metabolic process;GO:0008152//metabolic process;GO:0071555//cell wall organization;GO:0044264//cellular pol…
Gohir.A08G235700	Known_gene		A08	122235303	122237369	-	0.23	0.58	0.3	0	0.05	0	0	0	0.05	-4.47392	2.55713e-06	1.56737e-06	-4.50629	3.27424e-06	1.31895e-06				GO:0032501//multicellular organismal process;GO:0048544//recognition of pollen;GO:0044706//multi-multicellular organism process;GO:0051704//multi-organism process;GO:0007154//cell communication;GO:0022414//reproductive process;GO:0008037//cell recognition;GO:0000003//reproduction;GO:0009875//pollen-pistil interaction;GO:0009987//cellular process;GO:0009856//pollination;
Gohir.A08G245600	Known_gene		A08	123071260	123074266	+	2.86	2.96	2.22	0.28	0.53	0.24	0.99	0.83	0.55	-2.96856	2.09886e-56	1.43974e-57	-1.62312	1.24149e-27	1.23244e-28		K14497//protein phosphatase 2C [EC:3.1.3.16]+ko04016//MAPK signaling pathway - plant+ko04075//Plant hormone signal transduction
BGI_novel_G001715	Novel_gene		A09	40999202	41004326	+	0	0	0.02	0.31	0	0.29	0	0.7	0	4.68419	0.000157706	0.000125155	4.89905	5.74544e-05	2.82585e-05		K08245//phytepsin [EC:3.4.23.40]
BGI_novel_G001726	Novel_gene		A09	46582867	46587600	+	0.45	0.71	0.44	0.12	0.28	0.35	0.11	0.48	0	-1.09954	1.40919e-05	9.56528e-06	-1.44906	1.01732e-07	3.3587e-08		K12447//UDP-sugar pyrophosphorylase [EC:2.7.7.64]+ko00520//Amino sugar and nucleotide sugar metabolism+ko00040//Pentose and glucuronate interconversions+ko01100//Metabolic pathways+ko00052//Galactose metabolism+ko00053//Ascorbate and aldarate metabolism;K22686//pro-apoptotic serine protease NMA111 [EC:3.4.21.-];K17545//serine/threonine-protein kinase ULK4 [EC:2.7.11.1];K01528//dynamin GTPase [EC:…
BGI_novel_G001735	Novel_gene		A09	51901274	51904420	+	0	0	0.67	1.06	0.33	0.62	0.31	1.01	0.56	1.62874	7.66433e-06	5.01006e-06	1.53322	4.44547e-05	2.14119e-05		K14566//U3 small nucleolar RNA-associated protein 24+ko03008//Ribosome biogenesis in eukaryotes
BGI_novel_G001748	Novel_gene		A09	55312751	55318331	+	0	0	0.27	0.87	0.57	0.72	0.68	0.52	0.27	3.03014	1.34312e-30	1.84057e-31	2.46815	2.73057e-17	4.30029e-18		K15170//mediator of RNA polymerase II transcription subunit 27		GO:0051171//regulation of nitrogen compound metabolic process;GO:0006139//nucleobase-containing compound metabolic process;GO:1901362//organic cyclic compound biosynthetic process;GO:0019222//regulation of metabolic process;GO:0097659//nucleic acid-templated transcription;GO:0044238//primary metabolic process;GO:0031323//regulation of cellular metabolic process;GO:0008152//metabolic process;GO:00…
BGI_novel_G001796	Novel_gene		A09	65181654	65191349	-	0	0	0	1.02	0.77	0.57	0	0.97	0	7.3793	3.76474e-19	8.33968e-20	6.06429	7.09376e-09	2.05684e-09		K06627//cyclin-A		GO:0006139//nucleobase-containing compound metabolic process;GO:0009889//regulation of biosynthetic process;GO:0044237//cellular metabolic process;GO:0044238//primary metabolic process;GO:1901362//organic cyclic compound biosynthetic process;GO:0019438//aromatic compound biosynthetic process;GO:0008152//metabolic process;GO:0046483//heterocycle metabolic process;GO:0006725//cellular aromatic comp…
BGI_novel_G001799	Novel_gene		A09	65181654	65191366	-	0.71	0	0.2	0	0	0	0	0	0	-6.73014	1.37113e-13	4.27505e-14	-6.76251	1.65215e-13	3.24463e-14		K06627//cyclin-A;K08909//light-harvesting complex I chlorophyll a/b binding protein 3+ko00196//Photosynthesis - antenna proteins		GO:0003676//nucleic acid binding;GO:1901363//heterocyclic compound binding;GO:0005488//binding;GO:0097159//organic cyclic compound binding;
BGI_novel_G001803	Novel_gene		A09	65741674	65747812	-	0	0	0	0	0.14	0	0	0.13	0.15	5.05234	4.24372e-05	3.08791e-05	6.06298	7.20627e-09	2.09069e-09		K12349//neutral ceramidase [EC:3.5.1.23]+ko00600//Sphingolipid metabolism+ko01100//Metabolic pathways;K02469//DNA gyrase subunit A [EC:5.99.1.3];K16196//eukaryotic translation initiation factor 2-alpha kinase 4 [EC:2.7.11.1]+ko04141//Protein processing in endoplasmic reticulum		GO:0006259//DNA metabolic process;GO:0044237//cellular metabolic process;GO:0033554//cellular response to stress;GO:0071704//organic substance metabolic process;GO:0046483//heterocycle metabolic process;GO:0006950//response to stress;GO:0006807//nitrogen compound metabolic process;GO:1901360//organic cyclic compound metabolic process;GO:0008152//metabolic process;GO:0034641//cellular nitrogen com…
Gohir.A09G016700	Known_gene		A09	4458663	4462928	+	0.19	0.32	0.62	0.05	0.02	0.02	0.08	0.12	0.13	-3.55046	2.68168e-10	1.08601e-10	-1.73381	3.00068e-05	1.41114e-05				GO:0008152//metabolic process;GO:0003824//catalytic activity;GO:0016874//ligase activity;
Gohir.A09G021000	Known_gene		A09	6551918	6552754	-	0.34	0.71	0.29	0.94	2.91	1.2	1.7	1.51	1.27	1.931	2.24578e-08	1.09101e-08	1.74663	1.25319e-06	4.76716e-07
Gohir.A09G026300	Known_gene		A09	8306600	8313217	+	0.28	0.3	0.3	0	0	0.05	0.04	0	0.09	-4.34268	7.9311e-06	5.19523e-06	-2.79008	0.000212271	0.000116819
Gohir.A09G035300	Known_gene		A09	15886318	15888533	-	0.29	0.47	0.74	1.4	1.24	1.35	0.68	1.08	1.22	1.42815	2.65807e-07	1.44917e-07	1.01707	0.000737081	0.000453109
Gohir.A09G038900	Known_gene		A09	22404600	22405288	-	1.63	2.25	2.96	0	0.09	0.38	0.27	0.27	0	-3.87636	1.88611e-16	4.9012e-17	-3.64569	8.72172e-16	1.49073e-16				GO:0051179//localization;GO:0051234//establishment of localization;GO:0006810//transport;GO:0016020//membrane;GO:0031224//intrinsic component of membrane;GO:0044425//membrane part;GO:0016021//integral component of membrane;GO:0003824//catalytic activity;GO:0008144//drug binding;GO:0032559//adenyl ribonucleotide binding;GO:0035639//purine ribonucleoside triphosphate binding;GO:0016817//hydrolase a…
Gohir.A09G051000	Known_gene		A09	43857305	43859695	-	0.36	0.35	0.46	0	0.06	0.03	0	0	0.03	-3.57485	2.6333e-08	1.28817e-08	-5.19218	1.28655e-09	3.46384e-10
Gohir.A09G052800	Known_gene		A09	45675596	45678027	+	6.83	5.17	4.87	1.7	2.13	2.32	2.48	2.83	2.72	-1.4589	4.56026e-30	6.35731e-31	-1.0739	4.03912e-19	5.73285e-20
Gohir.A09G054000	Known_gene		A09	46416239	46417043	+	0.9	0.6	0	0	0	0	0	0	0	-4.7883	0.000156434	0.00012406	-4.82067	0.00020366	0.000111704
Gohir.A09G057100	Known_gene		A09	50998794	51006727	-	0.43	0.22	0.6	0	0	0	0.04	0	0	-6.3005	1.3347e-10	5.27559e-11	-5.33287	1.59836e-10	3.95858e-11				GO:0048037//cofactor binding;GO:0046906//tetrapyrrole binding;GO:0043167//ion binding;GO:0003824//catalytic activity;GO:0020037//heme binding;GO:0016491//oxidoreductase activity;GO:0005488//binding;GO:0097159//organic cyclic compound binding;GO:0046914//transition metal ion binding;GO:0004497//monooxygenase activity;GO:0005506//iron ion binding;GO:1901363//heterocyclic compound binding;GO:0043169…
Gohir.A09G059400	Known_gene		A09	52489470	52492781	+	0.66	0.6	1.55	0.22	0.04	0.12	0.33	0.26	0.25	-2.89447	2.46938e-13	7.85663e-14	-1.7252	1.24291e-07	4.14204e-08
Gohir.A09G065000	Known_gene		A09	53996638	54000310	-	2.8	2.93	1.5	0.5	0.58	0.52	0.61	0.5	0.6	-2.17933	4.80952e-30	6.70854e-31	-2.07655	1.84085e-28	1.77709e-29
Gohir.A09G075200	Known_gene		A09	58039794	58041681	-	0.34	0.36	1.57	2.65	2.28	2.31	2.48	2.68	1.79	1.68965	6.12859e-17	1.54305e-17	1.61023	4.39114e-15	7.83411e-16
Gohir.A09G079100	Known_gene		A09	58767671	58771623	-	0	0	0	1.66	0.13	0	0	2.63	1.1	5.603	6.49436e-07	3.7014e-07	6.64459	1.81494e-12	3.82988e-13				GO:0016020//membrane;GO:0031224//intrinsic component of membrane;GO:0044425//membrane part;GO:0016021//integral component of membrane;GO:0003824//catalytic activity;GO:0046872//metal ion binding;GO:0046906//tetrapyrrole binding;GO:0005506//iron ion binding;GO:0016705//oxidoreductase activity, acting on paired donors, with incorporation or reduction of molecular oxygen;GO:0046914//transition metal…
Gohir.A09G084300	Known_gene		A09	60037044	60038351	+	0.46	1.05	2.07	0	0.1	0	0.1	0	0	-5.15981	1.04103e-09	4.43954e-10	-5.19218	1.28655e-09	3.46384e-10				GO:0044255//cellular lipid metabolic process;GO:0006629//lipid metabolic process;GO:0044281//small molecule metabolic process;GO:0008610//lipid biosynthetic process;GO:0032787//monocarboxylic acid metabolic process;GO:0044237//cellular metabolic process;GO:0009058//biosynthetic process;GO:0006631//fatty acid metabolic process;GO:0006082//organic acid metabolic process;GO:0016053//organic acid bio…
Gohir.A09G094100	Known_gene		A09	62390295	62391934	-	2.16	2.26	4.21	0.63	0.68	0.65	0.34	0.69	0.47	-2.12028	4.07722e-15	1.14946e-15	-2.50057	3.94545e-18	5.94382e-19
Gohir.A09G095400	Known_gene		A09	62731946	62737471	-	1.64	1.99	3.82	0.33	1.19	0.63	0.3	0.3	1.72	-1.78061	1.42609e-27	2.19191e-28	-1.66778	2.41931e-25	2.59767e-26				GO:0016746//transferase activity, transferring acyl groups;GO:0003824//catalytic activity;GO:0016740//transferase activity;GO:0016747//transferase activity, transferring acyl groups other than amino-acyl groups;
Gohir.A09G097500	Known_gene		A09	63019063	63019960	+	5.34	7.02	6.97	0.15	0.15	0.31	0	0	0	-4.97273	1.08937e-59	7.00722e-61	-9.00509	5.63349e-49	3.12744e-50
Gohir.A09G099900	Known_gene		A09	63811502	63812947	+	0.8	0.66	0.55	0.12	0.25	0.04	0.04	0.35	0.19	-2.29463	1.02321e-07	5.33605e-08	-1.79488	7.25573e-06	3.07559e-06	PREDICTED: Vitis vinifera hypothetical protein LOC100249092 (LOC100249092), mRNA			GO:0006633//fatty acid biosynthetic process;GO:0006082//organic acid metabolic process;GO:0044238//primary metabolic process;GO:0032787//monocarboxylic acid metabolic process;GO:0009987//cellular process;GO:0071704//organic substance metabolic process;GO:0044255//cellular lipid metabolic process;GO:0044283//small molecule biosynthetic process;GO:0043436//oxoacid metabolic process;GO:0019752//carb…
Gohir.A09G119000	Known_gene		A09	67022785	67026380	-	0.41	0.55	0.33	1.27	0.84	1.09	0.89	1.05	0.98	1.29628	3.1069e-09	1.38324e-09	1.16806	2.30825e-07	7.96317e-08		K14508//regulatory protein NPR1+ko04075//Plant hormone signal transduction;K14508//regulatory protein NPR1+ko04075//Plant hormone signal transduction		GO:0003824//catalytic activity;GO:0016747//transferase activity, transferring acyl groups other than amino-acyl groups;GO:0016746//transferase activity, transferring acyl groups;GO:0016740//transferase activity;
Gohir.A09G122500	Known_gene		A09	67830112	67832545	-	17.79	19.3	17.44	4.74	4.15	4	2.84	2.35	1.91	-2.07478	5.18652e-183	8.58215e-185	-2.93698	1.61594e-274	1.21527e-276				GO:0033036//macromolecule localization;GO:0006869//lipid transport;GO:0010876//lipid localization;GO:0006810//transport;GO:0071702//organic substance transport;GO:0051234//establishment of localization;GO:0051179//localization;GO:0005488//binding;GO:0008289//lipid binding;
Gohir.A09G124400	Known_gene		A09	68070537	68071120	-	14.14	15.72	16.48	0	0.45	0.48	0.25	0.35	0.12	-5.61862	3.28851e-98	1.23137e-99	-5.9926	4.35334e-99	1.18457e-100				GO:0009791//post-embryonic development;GO:0032502//developmental process;GO:0009987//cellular process;GO:0048869//cellular developmental process;GO:0060560//developmental growth involved in morphogenesis;GO:0048608//reproductive structure development;GO:0090376//seed trichome differentiation;GO:0000904//cell morphogenesis involved in differentiation;GO:0032504//multicellular organism reproduction…
Gohir.A09G126400	Known_gene		A09	68335359	68340532	-	0.92	0.76	1.63	0.18	0.55	0.42	0.2	0.12	0.83	-1.51543	3.0475e-09	1.35609e-09	-1.50013	5.11668e-09	1.45945e-09				GO:0042737//drug catabolic process;GO:0006979//response to oxidative stress;GO:0009056//catabolic process;GO:0008152//metabolic process;GO:0072593//reactive oxygen species metabolic process;GO:0051187//cofactor catabolic process;GO:0009987//cellular process;GO:0006950//response to stress;GO:0050896//response to stimulus;GO:0044237//cellular metabolic process;GO:0051186//cofactor metabolic process…
Gohir.A09G128500	Known_gene		A09	68698997	68700435	+	10.12	11.3	11.02	0.57	0.34	0.7	0.41	0.53	0.51	-4.32964	1.72183e-135	4.26699e-137	-4.47256	5.50566e-139	1.00314e-140				GO:0016021//integral component of membrane;GO:0016020//membrane;GO:0031224//intrinsic component of membrane;GO:0044425//membrane part;
Gohir.A09G134700	Known_gene		A09	69760924	69765368	+	0.71	0.49	0.65	0.23	0.2	0.23	0.22	0.18	0.3	-1.50211	3.81578e-07	2.12245e-07	-1.39245	2.10523e-06	8.26309e-07				GO:0009987//cellular process;GO:0003006//developmental process involved in reproduction;GO:0010154//fruit development;GO:0010876//lipid localization;GO:0009058//biosynthetic process;GO:0009791//post-embryonic development;GO:0006810//transport;GO:0006869//lipid transport;GO:0051234//establishment of localization;GO:0051179//localization;GO:0042546//cell wall biogenesis;GO:0071669//plant-type cell …
Gohir.A09G143900	Known_gene		A09	71304614	71308014	+	0.02	0.08	0.27	0	0	0	0	0	0	-5.40979	2.25168e-06	1.37114e-06	-5.44216	2.96019e-06	1.18739e-06				GO:0044085//cellular component biogenesis;GO:0009056//catabolic process;GO:0010565//regulation of cellular ketone metabolic process;GO:0010817//regulation of hormone levels;GO:0006970//response to osmotic stress;GO:0009266//response to temperature stimulus;GO:0043170//macromolecule metabolic process;GO:0044264//cellular polysaccharide metabolic process;GO:0065007//biological regulation;GO:0010053…
Gohir.A09G144700	Known_gene		A09	71489458	71491999	+	0.52	0.67	0.67	0.05	0	0.13	0.2	0.1	0.15	-3.37165	7.5243e-08	3.86423e-08	-1.99111	6.77117e-05	3.37641e-05				GO:0009987//cellular process;GO:0023052//signaling;GO:0000160//phosphorelay signal transduction system;GO:0050794//regulation of cellular process;GO:0065007//biological regulation;GO:0051716//cellular response to stimulus;GO:0050789//regulation of biological process;GO:0007154//cell communication;GO:0007165//signal transduction;GO:0035556//intracellular signal transduction;GO:0050896//response to…
Gohir.A09G149800	Known_gene		A09	72245580	72247283	+	31.33	27.18	24.02	4.92	5.89	12.1	10.76	19.29	11.26	-1.85721	2.03918e-185	3.27919e-187	-1.00099	9.51312e-74	3.58044e-75				GO:0043169//cation binding;GO:0005488//binding;GO:0005544//calcium-dependent phospholipid binding;GO:0005543//phospholipid binding;GO:0008289//lipid binding;GO:0046872//metal ion binding;GO:0005509//calcium ion binding;GO:0043168//anion binding;GO:0043167//ion binding;
Gohir.A09G151100	Known_gene		A09	72456921	72458257	+	5.8	5.24	5.82	1.64	1.35	1.67	1.83	2.6	2.17	-1.85007	2.38529e-35	2.79344e-36	-1.35044	6.49526e-23	7.72239e-24
Gohir.A09G154100	Known_gene		A09	72764658	72766667	-	1.4	1.69	1.11	0.35	1.09	0.62	0.56	0.59	0.55	-1.02342	3.27552e-07	1.8068e-07	-1.30373	7.30572e-10	1.9215e-10				GO:0044238//primary metabolic process;GO:0008152//metabolic process;GO:1901564//organonitrogen compound metabolic process;GO:0044281//small molecule metabolic process;GO:1901360//organic cyclic compound metabolic process;GO:0071704//organic substance metabolic process;GO:0009987//cellular process;GO:0006725//cellular aromatic compound metabolic process;GO:0034641//cellular nitrogen compound metab…
Gohir.A09G156100	Known_gene		A09	72944886	72947935	-	1.2	2.02	0.52	0	0.04	0.13	0	0	0	-4.48956	6.08943e-21	1.23256e-21	-7.48909	1.18722e-20	1.55762e-21		K05275//pyridoxine 4-dehydrogenase [EC:1.1.1.65]+ko00750//Vitamin B6 metabolism+ko01100//Metabolic pathways
Gohir.A09G157800	Known_gene		A09	73050276	73055799	+	24.08	23.18	30.03	6.87	7.45	7.95	6.79	6	5.99	-1.78699	7.95615e-177	1.37213e-178	-2.03249	3.79186e-212	3.9405e-214				GO:0016740//transferase activity;GO:0003824//catalytic activity;GO:0016301//kinase activity;GO:0016772//transferase activity, transferring phosphorus-containing groups;
Gohir.A09G161200	Known_gene		A09	73326573	73327713	+	6.35	1.47	3.02	0.16	2.46	0.65	1.93	1.25	1.07	-1.71791	3.82263e-13	1.23537e-13	-1.36124	1.2357e-09	3.31933e-10				GO:0005975//carbohydrate metabolic process;GO:0008152//metabolic process;GO:0071704//organic substance metabolic process;GO:0044238//primary metabolic process;GO:0016798//hydrolase activity, acting on glycosyl bonds;GO:0015929//hexosaminidase activity;GO:0003824//catalytic activity;GO:0016787//hydrolase activity;GO:0004553//hydrolase activity, hydrolyzing O-glycosyl compounds;GO:0004563//beta-N-a…
Gohir.A09G163300	Known_gene		A09	73565629	73568997	-	2.39	2.55	2.79	0.71	1.04	0.96	0.76	0.61	0.74	-1.50608	1.94608e-18	4.49088e-19	-1.86533	1.42178e-24	1.56889e-25				GO:0008152//metabolic process;GO:0044238//primary metabolic process;GO:0043436//oxoacid metabolic process;GO:1901576//organic substance biosynthetic process;GO:0016053//organic acid biosynthetic process;GO:0006629//lipid metabolic process;GO:0006633//fatty acid biosynthetic process;GO:0044281//small molecule metabolic process;GO:0044237//cellular metabolic process;GO:0006631//fatty acid metabolic…
Gohir.A09G165600	Known_gene		A09	73748267	73749556	-	3.93	1.34	0.78	0.38	0.32	1.13	0.6	0.76	0.42	-1.75715	2.9445e-11	1.10278e-11	-1.78909	2.02032e-11	4.64864e-12				GO:0032787//monocarboxylic acid metabolic process;GO:0019752//carboxylic acid metabolic process;GO:0009058//biosynthetic process;GO:0006082//organic acid metabolic process;GO:0046394//carboxylic acid biosynthetic process;GO:0043436//oxoacid metabolic process;GO:0006633//fatty acid biosynthetic process;GO:0071704//organic substance metabolic process;GO:0044255//cellular lipid metabolic process;GO:…
Gohir.A09G169600	Known_gene		A09	74204046	74206994	-	0.9	0.86	1.02	0.39	0.4	0.43	0.37	0.31	0.37	-1.18578	4.8344e-07	2.72227e-07	-1.39456	1.4981e-08	4.50303e-09				GO:0019752//carboxylic acid metabolic process;GO:1901576//organic substance biosynthetic process;GO:0006631//fatty acid metabolic process;GO:0006633//fatty acid biosynthetic process;GO:0046394//carboxylic acid biosynthetic process;GO:0044249//cellular biosynthetic process;GO:0043436//oxoacid metabolic process;GO:0008152//metabolic process;GO:0071704//organic substance metabolic process;GO:0009058…
Gohir.A09G193000	Known_gene		A09	76729667	76734355	+	0.55	0.31	0.49	0	0	0	0	0	0	-6.77054	6.52918e-14	1.99364e-14	-6.8029	7.83765e-14	1.50493e-14				GO:0016021//integral component of membrane;GO:0031224//intrinsic component of membrane;GO:0016020//membrane;GO:0044425//membrane part;GO:0016874//ligase activity;GO:0003824//catalytic activity;
Gohir.A09G208100	Known_gene		A09	78176449	78180289	+	18.27	23.24	24.36	5.3	6.73	5.55	5.43	5.03	7.82	-1.89452	6.93393e-269	6.67947e-271	-1.83699	1.04161e-260	8.65243e-263				GO:0004857//enzyme inhibitor activity;GO:0030234//enzyme regulator activity;GO:0098772//molecular function regulator;GO:0030414//peptidase inhibitor activity;GO:0061134//peptidase regulator activity;GO:0004866//endopeptidase inhibitor activity;GO:0061135//endopeptidase regulator activity;
Gohir.A09G210500	Known_gene		A09	78361233	78365355	-	3.23	3.69	4.41	0.03	0.14	0.41	0.02	0.02	0.02	-4.29621	6.87742e-157	1.40248e-158	-7.85234	2.07769e-154	3.2458e-156
Gohir.A09G212000	Known_gene		A09	78526270	78528255	+	1.2	1.44	4.44	0.11	0.79	0.34	0.11	0.18	0.85	-2.4776	3.32402e-27	5.17747e-28	-2.59743	9.78693e-29	9.37433e-30
Gohir.A09G214400	Known_gene		A09	78803444	78807918	+	4.28	4.41	5.07	0.37	0.69	0.28	0.57	0.49	0.35	-3.34579	4.05699e-84	1.77441e-85	-3.283	1.43081e-83	4.67101e-85				GO:0006952//defense response;GO:0009987//cellular process;GO:0050794//regulation of cellular process;GO:0051716//cellular response to stimulus;GO:0007154//cell communication;GO:0065007//biological regulation;GO:0050789//regulation of biological process;GO:0007165//signal transduction;GO:0006950//response to stress;GO:0050896//response to stimulus;GO:0023052//signaling;GO:1901363//heterocyclic com…
Gohir.A09G217200	Known_gene		A09	79057731	79058938	+	1.9	2.32	1.37	0	0.06	0.07	0	0	0	-5.40585	2.60608e-21	5.17677e-22	-7.43822	4.72183e-20	6.40161e-21				GO:0008152//metabolic process;GO:0016829//lyase activity;GO:0005488//binding;GO:0046872//metal ion binding;GO:0043169//cation binding;GO:0016838//carbon-oxygen lyase activity, acting on phosphates;GO:0003824//catalytic activity;GO:0043167//ion binding;GO:0016835//carbon-oxygen lyase activity;GO:0000287//magnesium ion binding;GO:0010333//terpene synthase activity;
Gohir.A09G225500	Known_gene		A09	79776682	79778090	+	0.61	1.24	0.84	0	0	0.05	0	0	0	-5.833	7.99008e-15	2.29882e-15	-6.86537	2.38086e-14	4.42995e-15				GO:0007154//cell communication;GO:0050789//regulation of biological process;GO:0007165//signal transduction;GO:0009987//cellular process;GO:0023052//signaling;GO:0050896//response to stimulus;GO:0051716//cellular response to stimulus;GO:0065007//biological regulation;GO:0050794//regulation of cellular process;GO:0032553//ribonucleotide binding;GO:0032559//adenyl ribonucleotide binding;GO:0043531/…
Gohir.A09G226000	Known_gene		A09	79834726	79836661	+	1	0.83	1.07	0.13	0.09	0.14	0.04	0	0.04	-3.01645	3.25438e-12	1.12517e-12	-5.04881	2.28672e-16	3.78498e-17				GO:0016747//transferase activity, transferring acyl groups other than amino-acyl groups;GO:0003824//catalytic activity;GO:0016746//transferase activity, transferring acyl groups;GO:0016740//transferase activity;
Gohir.A12G196400	Known_gene		A09	76410031	76412487	+	0	0.8	0	0	0	0	0	0	0	-5.62391	3.41511e-07	1.88764e-07	-5.65628	4.50284e-07	1.60822e-07				GO:0016021//integral component of membrane;GO:0044425//membrane part;GO:0016020//membrane;GO:0031224//intrinsic component of membrane;
BGI_novel_G001983	Novel_gene		A10	74137645	74142528	+	0.77	0.37	0.07	0.43	1.63	0.85	1.62	0.66	0.51	1.24127	6.51857e-07	3.71621e-07	1.17444	4.27517e-06	1.75007e-06		K01759//lactoylglutathione lyase [EC:4.4.1.5]+ko00620//Pyruvate metabolism;K03348//anaphase-promoting complex subunit 1+ko04120//Ubiquitin mediated proteolysis		GO:0005488//binding;GO:1901363//heterocyclic compound binding;GO:0097159//organic cyclic compound binding;GO:0003676//nucleic acid binding;
BGI_novel_G001994	Novel_gene		A10	80511882	80515224	-	0.1	0.11	0	0.4	1.07	0.69	0.84	0.59	0.92	3.36284	1.73101e-17	4.23191e-18	3.48371	2.02298e-19	2.8284e-20		K04460//serine/threonine-protein phosphatase 5 [EC:3.1.3.16];K00134//glyceraldehyde 3-phosphate dehydrogenase [EC:1.2.1.12]+ko00010//Glycolysis / Gluconeogenesis+ko01230//Biosynthesis of amino acids+ko01100//Metabolic pathways+ko01110//Biosynthesis of secondary metabolites+ko00710//Carbon fixation in photosynthetic organisms+ko01200//Carbon metabolism;K12448//UDP-arabinose 4-epimerase [EC:5.1.3.5…		GO:1901363//heterocyclic compound binding;GO:0097159//organic cyclic compound binding;GO:0005488//binding;GO:0003676//nucleic acid binding;
BGI_novel_G001995	Novel_gene		A10	80511882	80515224	-	0.38	0.39	0.78	0.26	0	0.06	0	0.1	0	-2.2588	6.48371e-09	2.9821e-09	-3.99133	3.1149e-14	5.8394e-15		K04460//serine/threonine-protein phosphatase 5 [EC:3.1.3.16];K00134//glyceraldehyde 3-phosphate dehydrogenase [EC:1.2.1.12]+ko00010//Glycolysis / Gluconeogenesis+ko01230//Biosynthesis of amino acids+ko01100//Metabolic pathways+ko01110//Biosynthesis of secondary metabolites+ko00710//Carbon fixation in photosynthetic organisms+ko01200//Carbon metabolism;K12448//UDP-arabinose 4-epimerase [EC:5.1.3.5…		GO:0005488//binding;GO:1901363//heterocyclic compound binding;GO:0097159//organic cyclic compound binding;GO:0003676//nucleic acid binding;
BGI_novel_G002028	Novel_gene		A10	91663440	91669498	-	0	0	0	1.02	0.41	0.34	0	0.51	0.31	7.85519	3.75995e-25	6.31216e-26	6.7296	4.17622e-13	8.42718e-14		K00499//choline monooxygenase [EC:1.14.15.7]+ko00260//Glycine, serine and threonine metabolism;K14863//ribosome biogenesis protein YTM1;K17491//protein phosphatase 4 regulatory subunit 3
BGI_novel_G002047	Novel_gene		A10	100950475	100960203	-	0.22	0	0	0.46	0.58	0.29	0.27	0.56	0.15	2.55522	8.76583e-08	4.53532e-08	2.08938	6.73351e-05	3.35671e-05		K14638//solute carrier family 15 (peptide/histidine transporter), member 3/4
BGI_novel_G002060	Novel_gene		A10	103388550	103392582	-	0	0	0.11	0	0.38	0	0.3	0.31	0.26	1.86795	0.000772064	0.000692809	3.0158	7.55356e-11	1.82366e-11		K22128//piezo-type mechanosensitive ion channel component 1/2		GO:0016020//membrane;GO:0016021//integral component of membrane;GO:0044425//membrane part;GO:0031224//intrinsic component of membrane;GO:0016787//hydrolase activity;GO:0016788//hydrolase activity, acting on ester bonds;GO:0003824//catalytic activity;
BGI_novel_G002066	Novel_gene		A10	103609740	103610560	-	0	0.09	1.24	0	0	0	0	0	0	-4.75771	0.000185186	0.000148668	-4.79008	0.000241114	0.000134081		K21407//adipocyte plasma membrane-associated protein
BGI_novel_G002084	Novel_gene		A10	106339980	106342362	-	2.97	2.26	4.53	2.21	1.55	1	0.87	1.4	1.5	-1.00835	1.85683e-05	1.28353e-05	-1.35465	8.69202e-08	2.84769e-08		K04733//interleukin-1 receptor-associated kinase 4 [EC:2.7.11.1]		GO:0044238//primary metabolic process;GO:0016071//mRNA metabolic process;GO:0009987//cellular process;GO:0006807//nitrogen compound metabolic process;GO:0008152//metabolic process;GO:0071704//organic substance metabolic process;GO:0043170//macromolecule metabolic process;GO:0000377//RNA splicing, via transesterification reactions with bulged adenosine as nucleophile;GO:0000375//RNA splicing, via …
Gohir.A10G000400	Known_gene		A10	62067	65751	-	0.2	0	0	0	0	0	0	0	0	-4.78628	0.00015819	0.000125564	-4.81865	0.000205997	0.000113071	Leucine-rich receptor-like protein kinase family protein (best arabidopsis hit)			GO:0031224//intrinsic component of membrane;GO:0016020//membrane;GO:0044425//membrane part;GO:0016021//integral component of membrane;GO:0005215//transporter activity;
Gohir.A10G000500	Known_gene		A10	62067	70010	-	61.83	53.15	56.34	18.22	18.65	19.6	19.17	26.08	26.4	-1.62351	0	0	-1.4249	0	0	Leucine-rich receptor-like protein kinase family protein (best arabidopsis hit)	K13420//LRR receptor-like serine/threonine-protein kinase FLS2 [EC:2.7.11.1]+ko04016//MAPK signaling pathway - plant+ko04626//Plant-pathogen interaction		GO:0016021//integral component of membrane;GO:0044425//membrane part;GO:0031224//intrinsic component of membrane;GO:0016020//membrane;GO:0005215//transporter activity;
Gohir.A10G002900	Known_gene		A10	271914	276506	+	0.41	0.38	0.44	0.1	0.07	0.04	0.04	0.11	0.12	-2.57522	1.01913e-06	5.94264e-07	-2.18058	1.20753e-05	5.30594e-06				GO:0006725//cellular aromatic compound metabolic process;GO:0046271//phenylpropanoid catabolic process;GO:1901575//organic substance catabolic process;GO:0009056//catabolic process;GO:0071704//organic substance metabolic process;GO:0044248//cellular catabolic process;GO:0019748//secondary metabolic process;GO:1901360//organic cyclic compound metabolic process;GO:0009808//lignin metabolic process;…
Gohir.A10G014000	Known_gene		A10	1151000	1153582	+	1.26	0.61	0.92	0	0	0	0.29	0.21	0.38	-7.18474	1.11788e-17	2.70212e-18	-1.68355	2.78703e-07	9.70159e-08
Gohir.A10G017500	Known_gene		A10	1546038	1549630	+	8.18	8.16	7.4	1.43	2.17	4.89	1.75	2.55	1.38	-1.40414	3.76546e-65	2.20269e-66	-1.95036	2.05111e-104	5.26567e-106		K14175//(3S,6E)-nerolidol synthase [EC:4.2.3.48]+ko00909//Sesquiterpenoid and triterpenoid biosynthesis+ko01100//Metabolic pathways;K14175//(3S,6E)-nerolidol synthase [EC:4.2.3.48]+ko00909//Sesquiterpenoid and triterpenoid biosynthesis+ko01100//Metabolic pathways		GO:0005488//binding;GO:0005515//protein binding;GO:0051087//chaperone binding;
Gohir.A10G017900	Known_gene		A10	1591404	1595073	-	3.9	1.87	2.6	0.77	1.49	0.63	1.69	0.73	1.66	-1.52367	1.53238e-11	5.59505e-12	-1.0317	8.75799e-07	3.24833e-07
Gohir.A10G019600	Known_gene		A10	1800477	1800943	+	61.89	59.49	76.89	19.66	29.6	25.83	26.71	29.03	34.52	-1.37255	1.05826e-81	4.80118e-83	-1.1102	2.41835e-59	1.11273e-60				GO:0071704//organic substance metabolic process;GO:0044262//cellular carbohydrate metabolic process;GO:0044085//cellular component biogenesis;GO:0005975//carbohydrate metabolic process;GO:0009987//cellular process;GO:0044260//cellular macromolecule metabolic process;GO:0071554//cell wall organization or biogenesis;GO:0009059//macromolecule biosynthetic process;GO:0009058//biosynthetic process;GO:…
Gohir.A10G021500	Known_gene		A10	1971254	1975389	+	1.03	0.46	0.49	0.25	0.29	0.1	0.37	0.1	0.31	-1.63281	1.25179e-06	7.38143e-07	-1.35138	3.21215e-05	1.51575e-05	NB-ARC domain-containing disease resistance protein (best arabidopsis hit); disease resistance protein RPM1, putative (best rice hit)			GO:0003700//DNA binding transcription factor activity;GO:0140110//transcription regulator activity;
Gohir.A10G027800	Known_gene		A10	2515254	2516420	-	17.15	19.76	28.08	4.73	6.93	6.76	5.29	6.87	8.83	-1.8029	1.03944e-119	3.04425e-121	-1.61417	1.36348e-103	3.533e-105				GO:0010033//response to organic substance;GO:0090376//seed trichome differentiation;GO:0048731//system development;GO:0090378//seed trichome elongation;GO:0061458//reproductive system development;GO:0050896//response to stimulus;GO:0010411//xyloglucan metabolic process;GO:0010410//hemicellulose metabolic process;GO:0071704//organic substance metabolic process;GO:0044264//cellular polysaccharide m…
Gohir.A10G033400	Known_gene		A10	3018656	3020927	-	4.3	3.4	5.21	0.87	1.78	0.98	1.65	1.63	1.99	-1.81331	3.10326e-27	4.82639e-28	-1.28496	6.24687e-17	1.00579e-17
Gohir.A10G037200	Known_gene		A10	3343152	3344340	-	0.46	0.34	0.54	0.05	0.24	0.05	0.1	0.1	0.14	-1.95036	0.000407752	0.000347538	-1.98272	0.000470616	0.000276754				GO:0016021//integral component of membrane;GO:0044425//membrane part;GO:0016020//membrane;GO:0031224//intrinsic component of membrane;
Gohir.A10G049400	Known_gene		A10	4839681	4841324	-	27.33	22.47	26.94	9.3	10.29	15.44	9.05	9.62	8.63	-1.13011	1.71534e-62	1.04874e-63	-1.48493	8.97593e-96	2.52525e-97				GO:0017171//serine hydrolase activity;GO:0140096//catalytic activity, acting on a protein;GO:0008233//peptidase activity;GO:0070011//peptidase activity, acting on L-amino acid peptides;GO:0004252//serine-type endopeptidase activity;GO:0004175//endopeptidase activity;GO:0016787//hydrolase activity;GO:0008236//serine-type peptidase activity;GO:0003824//catalytic activity;
Gohir.A10G049500	Known_gene		A10	4852398	4856169	+	12.66	10.19	12.02	1.19	1.88	1.36	0.88	1.05	1.52	-2.9661	1.62303e-214	2.12454e-216	-3.33364	4.96596e-241	4.44764e-243
Gohir.A10G052200	Known_gene		A10	5314945	5317385	+	2.21	2.1	2.93	0.47	0.4	0.55	0.63	0.7	1.25	-2.35246	7.38274e-34	9.07615e-35	-1.47473	1.20916e-18	1.76124e-19				GO:0044238//primary metabolic process;GO:0008152//metabolic process;GO:0071704//organic substance metabolic process;GO:0005975//carbohydrate metabolic process;GO:0016787//hydrolase activity;GO:0016798//hydrolase activity, acting on glycosyl bonds;GO:0004553//hydrolase activity, hydrolyzing O-glycosyl compounds;GO:0003824//catalytic activity;
Gohir.A10G067800	Known_gene		A10	8941011	8947307	+	0.41	0.39	0.99	0.07	0.13	0.07	0.02	0.04	0.02	-2.74707	6.65563e-14	2.03354e-14	-4.37861	1.77352e-19	2.46871e-20				GO:0043900//regulation of multi-organism process;GO:0080134//regulation of response to stress;GO:0045088//regulation of innate immune response;GO:0050776//regulation of immune response;GO:0032101//regulation of response to external stimulus;GO:0002831//regulation of response to biotic stimulus;GO:0050789//regulation of biological process;GO:0065007//biological regulation;GO:0010112//regulation of…
Gohir.A10G077200	Known_gene		A10	12236680	12245057	-	17.44	15.73	7.47	1.79	2.06	2.38	2.22	1.94	2.45	-2.71273	2.26926e-152	4.75979e-154	-2.624	1.45659e-148	2.40995e-150				GO:0016757//transferase activity, transferring glycosyl groups;GO:0016740//transferase activity;GO:0003824//catalytic activity;
Gohir.A10G078200	Known_gene		A10	12432002	12438907	+	0.38	0.31	0.22	0.07	0.01	0.04	0.09	0.16	0.16	-2.91328	1.43848e-13	4.49456e-14	-1.1746	7.08755e-05	3.55017e-05	pleiotropic drug resistance 12 (best arabidopsis hit)			GO:0044425//membrane part;GO:0016020//membrane;GO:0031224//intrinsic component of membrane;GO:0016021//integral component of membrane;
Gohir.A10G082400	Known_gene		A10	13498680	13502864	+	1.47	1.87	2.2	0.24	0.2	0.28	0.19	0.25	0.24	-2.96301	7.76577e-39	8.18361e-40	-2.96836	3.74741e-39	2.63506e-40
Gohir.A10G089900	Known_gene		A10	17584955	17587841	+	0.4	0.82	1.73	0	0.29	0.13	0.17	0.13	0.24	-2.77546	2.44564e-12	8.38241e-13	-2.39522	1.34927e-10	3.31721e-11				GO:0006950//response to stress;GO:0050896//response to stimulus;GO:0009611//response to wounding;GO:0004867//serine-type endopeptidase inhibitor activity;GO:0030234//enzyme regulator activity;GO:0030414//peptidase inhibitor activity;GO:0061134//peptidase regulator activity;GO:0004857//enzyme inhibitor activity;GO:0098772//molecular function regulator;GO:0061135//endopeptidase regulator activity;G…
Gohir.A10G090300	Known_gene		A10	17651104	17652490	+	0.34	0.34	0.28	0	0.04	0.01	0.03	0.16	0	-4.36459	1.89736e-06	1.14351e-06	-2.32473	0.000359751	0.000206726
Gohir.A10G097400	Known_gene		A10	20146842	20148519	+	3.55	4.34	5.1	0.54	0.36	0.31	0.16	0.2	0.26	-3.41572	1.25885e-73	6.4642e-75	-4.37008	3.28779e-87	1.01938e-88				GO:0008152//metabolic process;GO:0055114//oxidation-reduction process;GO:0016020//membrane;GO:0044425//membrane part;GO:0031224//intrinsic component of membrane;GO:0016021//integral component of membrane;
Gohir.A10G098400	Known_gene		A10	20279122	20279823	-	3.61	5.18	7.05	0	0.78	0.28	0	0.53	0.43	-3.85725	4.64035e-37	5.16219e-38	-4.01514	3.17318e-38	2.29094e-39				GO:0016787//hydrolase activity;GO:0016788//hydrolase activity, acting on ester bonds;GO:0003824//catalytic activity;
Gohir.A10G105700	Known_gene		A10	22808601	22816363	-	0.14	0.12	0.38	0	0.05	0.08	0.03	0.02	0.09	-2.2927	2.98054e-06	1.84275e-06	-2.09548	1.296e-05	5.72568e-06				GO:0016043//cellular component organization;GO:0010215//cellulose microfibril organization;GO:0044085//cellular component biogenesis;GO:0009664//plant-type cell wall organization;GO:0071554//cell wall organization or biogenesis;GO:0009987//cellular process;GO:0030198//extracellular matrix organization;GO:0016049//cell growth;GO:0045229//external encapsulating structure organization;GO:0071668//pl…
Gohir.A10G108500	Known_gene		A10	26198884	26199513	+	2.06	1.43	0.49	0.36	0.12	0.38	0.24	0.48	0.59	-2.23047	2.48961e-05	1.75323e-05	-1.61075	0.00083069	0.000516873				GO:0008144//drug binding;GO:0016836//hydro-lyase activity;GO:0043167//ion binding;GO:0016829//lyase activity;GO:0097159//organic cyclic compound binding;GO:0050662//coenzyme binding;GO:0070279//vitamin B6 binding;GO:0030170//pyridoxal phosphate binding;GO:0043168//anion binding;GO:1901363//heterocyclic compound binding;GO:0019842//vitamin binding;GO:0016835//carbon-oxygen lyase activity;GO:000483…
Gohir.A10G114200	Known_gene		A10	37892626	37894224	+	0.3	0.35	0.21	0	0.03	0.04	0	0	0.03	-3.59421	4.43201e-06	2.80263e-06	-4.62658	1.05644e-06	3.96562e-07				GO:0050896//response to stimulus;GO:0006952//defense response;GO:0006950//response to stress;GO:0009607//response to biotic stimulus;GO:0031224//intrinsic component of membrane;GO:0016021//integral component of membrane;GO:0044425//membrane part;GO:0016020//membrane;GO:0005516//calmodulin binding;GO:0005488//binding;GO:0005515//protein binding;
Gohir.A10G118600	Known_gene		A10	49065775	49069014	-	1.56	2.48	2.72	0.25	0.35	0.25	0.08	0.14	0.11	-2.97344	1.00952e-41	9.83843e-43	-4.37504	1.26083e-55	6.17201e-57				GO:0016021//integral component of membrane;GO:0044425//membrane part;GO:0016020//membrane;GO:0031224//intrinsic component of membrane;GO:0046872//metal ion binding;GO:0097159//organic cyclic compound binding;GO:0016705//oxidoreductase activity, acting on paired donors, with incorporation or reduction of molecular oxygen;GO:0005488//binding;GO:1901363//heterocyclic compound binding;GO:0016491//oxi…
Gohir.A10G136000	Known_gene		A10	70859112	70861537	-	6.34	5.84	9.17	1.92	2.73	2.1	2.36	3.17	3.26	-1.65674	6.52129e-47	5.57525e-48	-1.27243	3.51153e-32	3.02138e-33				GO:0140110//transcription regulator activity;GO:0003700//DNA binding transcription factor activity;
Gohir.A10G141400	Known_gene		A10	73623181	73624551	+	1.01	1.11	1.3	0.38	0.49	0.3	0.37	0.75	0.28	-1.53532	2.91609e-07	1.59845e-07	-1.28758	9.19831e-06	3.96002e-06				GO:0044425//membrane part;GO:0016021//integral component of membrane;GO:0016020//membrane;GO:0031224//intrinsic component of membrane;GO:0035639//purine ribonucleoside triphosphate binding;GO:0032553//ribonucleotide binding;GO:0008144//drug binding;GO:0032559//adenyl ribonucleotide binding;GO:0004672//protein kinase activity;GO:0097159//organic cyclic compound binding;GO:0097367//carbohydrate der…
Gohir.A10G143000	Known_gene		A10	74490325	74492908	+	1.21	0.98	1.29	0.04	0.12	0	0.04	0.12	0.2	-4.41813	2.76231e-20	5.78432e-21	-3.28057	8.12925e-17	1.31638e-17
Gohir.A10G144300	Known_gene		A10	75125989	75131543	-	1.44	1.9	2.06	0.08	0.39	0.49	0.19	0.16	0.57	-2.49468	6.00365e-20	1.28026e-20	-2.52704	3.06704e-20	4.10047e-21	Leucine-rich receptor-like protein kinase family protein (best arabidopsis hit); systemin receptor SR160 precursor, putative, expressed (best rice hit)			GO:0009059//macromolecule biosynthetic process;GO:0045492//xylan biosynthetic process;GO:0042546//cell wall biogenesis;GO:0044237//cellular metabolic process;GO:0045491//xylan metabolic process;GO:0044036//cell wall macromolecule metabolic process;GO:0071840//cellular component organization or biogenesis;GO:0044249//cellular biosynthetic process;GO:1901576//organic substance biosynthetic process;…
Gohir.A10G147300	Known_gene		A10	76678345	76681004	-	3.52	2.76	3.44	1.39	1.73	1.51	0.47	0.66	0.72	-1.06325	2.40173e-13	7.62924e-14	-2.3881	6.5171e-40	4.4846e-41				GO:0015833//peptide transport;GO:0008104//protein localization;GO:0033036//macromolecule localization;GO:0045184//establishment of protein localization;GO:0051179//localization;GO:0071705//nitrogen compound transport;GO:0006810//transport;GO:0042886//amide transport;GO:0015031//protein transport;GO:0051234//establishment of localization;GO:0071702//organic substance transport;
Gohir.A10G147900	Known_gene		A10	77843071	77843991	-	34.56	33.09	34.9	14.16	19.71	13.88	11.79	12.17	13.31	-1.08657	1.15479e-56	7.88554e-58	-1.44915	4.02912e-89	1.22857e-90				GO:1901681//sulfur compound binding;GO:0043168//anion binding;GO:0000062//fatty-acyl-CoA binding;GO:0043167//ion binding;GO:0050662//coenzyme binding;GO:0048037//cofactor binding;GO:1901567//fatty acid derivative binding;GO:0005488//binding;
Gohir.A10G148700	Known_gene		A10	79085419	79087555	+	2.24	1.13	1.31	0.13	0.63	0.94	0.64	0.64	0.48	-1.66656	1.24775e-08	5.89493e-09	-1.46189	2.9901e-07	1.04514e-07				GO:0016874//ligase activity;GO:0003824//catalytic activity;
Gohir.A10G149700	Known_gene		A10	79708493	79711768	-	0.5	0.23	0.5	0.08	0.04	0.04	0.04	0.08	0	-2.99475	1.11e-06	6.504e-07	-3.44216	2.94393e-07	1.0278e-07
Gohir.A10G180200	Known_gene		A10	97575803	97577042	+	0.89	1.13	3.07	0.27	0.6	0.63	0.26	0.2	1.31	-1.73885	9.67587e-08	5.03046e-08	-1.47576	2.8185e-06	1.12573e-06				GO:0007017//microtubule-based process;GO:0009987//cellular process;GO:0044430//cytoskeletal part;GO:0015630//microtubule cytoskeleton;GO:0005622//intracellular;GO:0044424//intracellular part;GO:0043232//intracellular non-membrane-bounded organelle;GO:0043226//organelle;GO:0005623//cell;GO:0043228//non-membrane-bounded organelle;GO:0044464//cell part;GO:0099081//supramolecular polymer;GO:0043229//…
Gohir.A10G183000	Known_gene		A10	98408210	98413092	-	7.08	6.07	6.59	3.56	3.12	3.02	2.89	3.09	3.12	-1.0183	1.78925e-17	4.37708e-18	-1.12689	2.17765e-20	2.89577e-21				GO:0071554//cell wall organization or biogenesis;GO:0033692//cellular polysaccharide biosynthetic process;GO:0006073//cellular glucan metabolic process;GO:0044237//cellular metabolic process;GO:0009058//biosynthetic process;GO:0044238//primary metabolic process;GO:0030243//cellulose metabolic process;GO:0009250//glucan biosynthetic process;GO:0016051//carbohydrate biosynthetic process;GO:0005976/…
Gohir.A10G188400	Known_gene		A10	100565809	100569636	+	0.09	0.11	0.04	0.29	0.62	0.43	0.53	0.41	0.28	2.50591	7.59334e-10	3.19722e-10	2.36248	1.98379e-08	6.04293e-09	Leucine-rich repeat receptor-like protein kinase family protein (best arabidopsis hit)
Gohir.A10G199800	Known_gene		A10	103619745	103622299	-	0.59	0.76	0.68	0.06	0.19	0.3	0.17	0.28	0.38	-1.91719	1.70562e-05	1.17318e-05	-1.5021	0.000360288	0.000207059				GO:0071704//organic substance metabolic process;GO:0071365//cellular response to auxin stimulus;GO:0044260//cellular macromolecule metabolic process;GO:0031323//regulation of cellular metabolic process;GO:0006807//nitrogen compound metabolic process;GO:1901362//organic cyclic compound biosynthetic process;GO:0006139//nucleobase-containing compound metabolic process;GO:0034654//nucleobase-containi…
Gohir.A10G205900	Known_gene		A10	105417983	105420757	+	0.52	0.62	0.49	0.15	0.27	0.17	0.15	0.26	0.04	-1.46191	1.17492e-06	6.90627e-07	-1.88948	7.1999e-09	2.0886e-09				GO:0050896//response to stimulus;GO:0042742//defense response to bacterium;GO:0051704//multi-organism process;GO:0009617//response to bacterium;GO:0006952//defense response;GO:0009620//response to fungus;GO:0009605//response to external stimulus;GO:0098542//defense response to other organism;GO:0051707//response to other organism;GO:0006950//response to stress;GO:0009607//response to biotic stimu…
Gohir.A10G210000	Known_gene		A10	106196049	106197338	+	2.08	1.36	3.44	5.53	6.58	3.85	7.06	5.01	7.46	1.23362	4.91348e-20	1.04263e-20	1.52085	6.12589e-33	5.15984e-34				GO:0030554//adenyl nucleotide binding;GO:0032553//ribonucleotide binding;GO:0016772//transferase activity, transferring phosphorus-containing groups;GO:1901265//nucleoside phosphate binding;GO:1901363//heterocyclic compound binding;GO:0016773//phosphotransferase activity, alcohol group as acceptor;GO:0005524//ATP binding;GO:0016740//transferase activity;GO:0043168//anion binding;GO:0004672//prote…
Gohir.A10G211800	Known_gene		A10	106363961	106368415	+	0.3	0.41	0.39	0.1	0.09	0.07	0.03	0.03	0.06	-2.07964	4.19065e-05	3.04799e-05	-3.11201	4.34287e-07	1.54841e-07				GO:0016020//membrane;GO:0031224//intrinsic component of membrane;GO:0044425//membrane part;GO:0016021//integral component of membrane;GO:0004175//endopeptidase activity;GO:0140096//catalytic activity, acting on a protein;GO:0008233//peptidase activity;GO:0004190//aspartic-type endopeptidase activity;GO:0003824//catalytic activity;GO:0070001//aspartic-type peptidase activity;GO:0016787//hydrolase …
Gohir.A10G212700	Known_gene		A10	106537094	106558747	+	0.4	0.46	0.56	0.06	0.04	0.03	0	0	0	-3.38093	8.50715e-10	3.60049e-10	-6.53762	7.74936e-12	1.72056e-12		K15397//3-ketoacyl-CoA synthase [EC:2.3.1.199]+ko01110//Biosynthesis of secondary metabolites+ko00062//Fatty acid elongation		GO:0051234//establishment of localization;GO:0008643//carbohydrate transport;GO:0071702//organic substance transport;GO:0051179//localization;GO:0006810//transport;GO:0005623//cell;GO:0005886//plasma membrane;GO:0071944//cell periphery;GO:0016020//membrane;GO:0031224//intrinsic component of membrane;GO:0016021//integral component of membrane;GO:0044425//membrane part;GO:0044464//cell part;
Gohir.A10G212800	Known_gene		A10	106557059	106558747	+	0.2	0.33	0.33	0	0	0	0.03	0.07	0	-5.67282	2.14378e-07	1.15729e-07	-3.12023	1.156e-05	5.06013e-06				GO:0016020//membrane;GO:0031224//intrinsic component of membrane;GO:0044425//membrane part;GO:0016021//integral component of membrane;GO:0005488//binding;GO:0097159//organic cyclic compound binding;GO:0015399//primary active transmembrane transporter activity;GO:1901265//nucleoside phosphate binding;GO:0016818//hydrolase activity, acting on acid anhydrides, in phosphorus-containing anhydrides;GO:…
Gohir.A10G212900	Known_gene		A10	106594099	106595793	+	5.61	7.37	8.21	0	0.32	0.24	0	0	0	-5.21941	1.30145e-150	2.77025e-152	-10.3392	1.53838e-101	4.06508e-103
Gohir.A10G213100	Known_gene		A10	106621154	106624070	-	0.28	0.4	1.45	2.09	1.71	1.78	2.03	2.33	1.92	1.43335	2.64444e-12	9.0905e-13	1.57998	2.6068e-15	4.58746e-16		K21435//ankyrin repeat domain-containing protein 6;K15503//serine/threonine-protein phosphatase 6 regulatory ankyrin repeat subunit B		GO:0006810//transport;GO:0051179//localization;GO:0051234//establishment of localization;GO:0008289//lipid binding;GO:0043168//anion binding;GO:0050662//coenzyme binding;GO:0048037//cofactor binding;GO:1901681//sulfur compound binding;GO:0043167//ion binding;GO:0000062//fatty-acyl-CoA binding;GO:1901567//fatty acid derivative binding;GO:0005488//binding;
Gohir.A10G214900	Known_gene		A10	107208303	107209203	+	13.55	11.34	10.47	3.47	5.08	7.42	0.85	2.28	2.2	-1.1483	7.17935e-26	1.1757e-26	-2.72604	1.98809e-82	6.55827e-84
Gohir.A10G218400	Known_gene		A10	108087924	108089931	+	2.73	3.92	12.75	12.18	16.27	15.15	12.43	13.94	16.66	1.19711	4.41067e-66	2.551e-67	1.17762	4.10293e-64	1.76582e-65				GO:0050896//response to stimulus;GO:0006952//defense response;GO:0006950//response to stress;GO:0043167//ion binding;GO:0005488//binding;GO:1901265//nucleoside phosphate binding;GO:0043531//ADP binding;GO:0036094//small molecule binding;GO:0097367//carbohydrate derivative binding;GO:0032559//adenyl ribonucleotide binding;GO:0097159//organic cyclic compound binding;GO:0032553//ribonucleotide bindi…
Gohir.A10G229200	Known_gene		A10	109713241	109716040	+	15.15	16.17	18.77	0	0.56	0.42	0	0	0	-5.6537	0	0	-11.856	6.97177e-225	6.81609e-227				GO:0006952//defense response;GO:0050896//response to stimulus;GO:0006950//response to stress;GO:0043168//anion binding;GO:0036094//small molecule binding;GO:0030554//adenyl nucleotide binding;GO:0043167//ion binding;GO:1901363//heterocyclic compound binding;GO:0097367//carbohydrate derivative binding;GO:0017076//purine nucleotide binding;GO:0032555//purine ribonucleotide binding;GO:0000166//nucle…
Gohir.A10G231400	Known_gene		A10	110245413	110254288	+	0.08	0.09	0.24	0.42	0.76	0.43	0.52	0.32	0.38	1.99026	9.38374e-14	2.89515e-14	1.58664	4.2069e-08	1.32319e-08	Populus trichocarpa tir-nbs-lrr resistance protein, mRNA.			GO:0009834//plant-type secondary cell wall biogenesis;GO:0007275//multicellular organism development;GO:0010154//fruit development;GO:0010026//trichome differentiation;GO:0048731//system development;GO:0044085//cellular component biogenesis;GO:0007155//cell adhesion;GO:0048856//anatomical structure development;GO:0042546//cell wall biogenesis;GO:0048608//reproductive structure development;GO:0032…
Gohir.A10G231600	Known_gene		A10	110271735	110279812	+	0.5	1.53	0.37	0.09	0.22	0.05	0.14	0.14	0.22	-3.35029	2.86559e-18	6.68178e-19	-2.96762	1.74474e-16	2.86881e-17		K07385//1,8-cineole synthase [EC:4.2.3.108]+ko00902//Monoterpenoid biosynthesis+ko01100//Metabolic pathways+ko01110//Biosynthesis of secondary metabolites;K18108//(-)-alpha-terpineol synthase [EC:4.2.3.111]+ko00902//Monoterpenoid biosynthesis+ko01100//Metabolic pathways+ko01110//Biosynthesis of secondary metabolites		GO:0044248//cellular catabolic process;GO:1901575//organic substance catabolic process;GO:0009987//cellular process;GO:0009808//lignin metabolic process;GO:0046271//phenylpropanoid catabolic process;GO:0019439//aromatic compound catabolic process;GO:0006725//cellular aromatic compound metabolic process;GO:0009056//catabolic process;GO:0019748//secondary metabolic process;GO:0008152//metabolic pro…
Gohir.A10G231900	Known_gene		A10	110336845	110338605	+	0.4	0.19	0.58	0.73	1.06	0.87	1.44	0.92	1.01	1.20397	7.90411e-05	5.98531e-05	1.53881	1.3719e-07	4.59688e-08
Gohir.A10G232800	Known_gene		A10	110653029	110654681	+	9.03	8.53	6.37	1.98	2.37	1.22	2.66	3.42	3.25	-2.09663	6.526e-80	3.04439e-81	-1.35783	3.9862e-44	2.48003e-45				GO:0019439//aromatic compound catabolic process;GO:0046271//phenylpropanoid catabolic process;GO:0009698//phenylpropanoid metabolic process;GO:0046274//lignin catabolic process;GO:0044248//cellular catabolic process;GO:1901360//organic cyclic compound metabolic process;GO:0009056//catabolic process;GO:1901361//organic cyclic compound catabolic process;GO:0008152//metabolic process;GO:0006725//cel…
Gohir.A10G233200	Known_gene		A10	110716149	110717666	+	23.34	14.67	11.58	1.64	3.74	2.99	4.42	5.08	3.51	-2.56825	1.65044e-156	3.39129e-158	-1.93901	2.45593e-112	5.78445e-114
Gohir.A10G233400	Known_gene		A10	110734899	110736309	-	94.49	88.29	60.47	15.73	17.22	17.25	19.9	22.04	18.56	-2.27608	0	0	-2.00766	0	0				GO:0055085//transmembrane transport;GO:0051234//establishment of localization;GO:0051179//localization;GO:0006810//transport;GO:0016021//integral component of membrane;GO:0016020//membrane;GO:0044425//membrane part;GO:0031224//intrinsic component of membrane;GO:0005215//transporter activity;
Gohir.A10G237900	Known_gene		A10	111251399	111254092	+	0.65	1.18	1.12	0.16	0.13	0.16	0.03	0	0.21	-2.6832	1.28179e-17	3.10979e-18	-3.63311	7.24796e-23	8.62969e-24				GO:0005488//binding;GO:1901363//heterocyclic compound binding;GO:0003676//nucleic acid binding;GO:0097159//organic cyclic compound binding;
BGI_novel_G002170	Novel_gene		A11	13554781	13558516	-	0	0.35	1.09	1.03	1.72	1.42	0.68	1.09	1.5	1.58186	8.34713e-12	2.98385e-12	1.2302	7.67966e-07	2.82608e-07		K15423//serine/threonine-protein phosphatase 4 catalytic subunit [EC:3.1.3.16];K05399//lipopolysaccharide-binding protein
BGI_novel_G002219	Novel_gene		A11	31620028	31622784	+	0.27	0.69	0.76	0	0.53	0	0.35	0	0.45	-1.63476	5.4718e-07	3.09756e-07	-1.06347	0.000379591	0.000219087		K18192//mitochondrial ATPase complex subunit ATP10;K13342//peroxin-5+ko04146//Peroxisome		GO:0007017//microtubule-based process;GO:0009987//cellular process;GO:0099513//polymeric cytoskeletal fiber;GO:0099080//supramolecular complex;GO:0005856//cytoskeleton;GO:0005623//cell;GO:0044464//cell part;GO:0043229//intracellular organelle;GO:0005737//cytoplasm;GO:0005874//microtubule;GO:0005622//intracellular;GO:0043228//non-membrane-bounded organelle;GO:0044430//cytoskeletal part;GO:0044446/…
BGI_novel_G002249	Novel_gene		A11	63391297	63393285	+	0.12	0	0.42	0	0	0	0	0	0	-5.02846	3.67063e-05	2.64895e-05	-5.06082	4.84736e-05	2.35266e-05	NB-ARC domain-containing disease resistance protein (best arabidopsis hit)	K22804//structural maintenance of chromosomes protein 6
BGI_novel_G002250	Novel_gene		A11	63391297	63394019	+	0	0	0	0.62	0.54	0.32	0	0	0.9	6.40649	6.16761e-11	2.37148e-11	5.69535	3.65612e-07	1.29156e-07	NB-ARC domain-containing disease resistance protein (best arabidopsis hit)
BGI_novel_G002265	Novel_gene		A11	79862974	79867260	+	0	0	0	2.98	3.19	2.64	3.36	1	0.85	9.11858	3.67134e-51	2.82928e-52	8.35935	1.14998e-33	9.47794e-35		K14309//nuclear pore complex protein Nup93+ko03013//RNA transport
BGI_novel_G002267	Novel_gene		A11	79862980	79867260	+	0.64	0.52	1.09	2.81	3.55	3.41	3.85	2.07	3.24	2.13599	4.38118e-33	5.54097e-34	2.04606	1.0626e-29	9.88382e-31		K14309//nuclear pore complex protein Nup93+ko03013//RNA transport		GO:0097159//organic cyclic compound binding;GO:1901363//heterocyclic compound binding;GO:0005488//binding;GO:0003676//nucleic acid binding;
BGI_novel_G002313	Novel_gene		A11	102309947	102312730	-	0.63	0	0	0	0	0.03	0	0	0	-4.27229	1.39828e-05	9.48738e-06	-5.30465	8.7865e-06	3.77312e-06		K07478//putative ATPase;K00799//glutathione S-transferase [EC:2.5.1.18]+ko00480//Glutathione metabolism		GO:0016020//membrane;GO:0016021//integral component of membrane;GO:0031224//intrinsic component of membrane;GO:0044425//membrane part;GO:0015103//inorganic anion transmembrane transporter activity;GO:0015075//ion transmembrane transporter activity;GO:0022857//transmembrane transporter activity;GO:0008509//anion transmembrane transporter activity;GO:0015318//inorganic molecular entity transmembran…
BGI_novel_G002358	Novel_gene		A11	108631733	108636470	-	0	0.14	0	0.32	0.26	0	0.32	0	0.39	2.04899	0.000884676	0.000802898	2.35722	8.47958e-05	4.31063e-05		K02134//F-type H+-transporting ATPase subunit delta+ko01100//Metabolic pathways+ko00190//Oxidative phosphorylation;K17491//protein phosphatase 4 regulatory subunit 3		GO:0031224//intrinsic component of membrane;GO:0016021//integral component of membrane;GO:0044425//membrane part;GO:0016020//membrane;GO:0015075//ion transmembrane transporter activity;GO:0015318//inorganic molecular entity transmembrane transporter activity;GO:0015103//inorganic anion transmembrane transporter activity;GO:0005215//transporter activity;GO:0015098//molybdate ion transmembrane tran…
BGI_novel_G002372	Novel_gene		A11	109774027	109778847	-	0.29	0	0	0.06	0	0	0	0	0	-2.22969	0.000363378	0.000306979	-5.56949	9.96537e-07	3.72885e-07	disease resistance protein (TIR-NBS-LRR class), putative (best arabidopsis hit)	K22038//volume-regulated anion channel;K19613//leucine-rich repeat protein SHOC2		GO:0016021//integral component of membrane;GO:0044425//membrane part;GO:0031224//intrinsic component of membrane;GO:0016020//membrane;GO:0050662//coenzyme binding;GO:0046872//metal ion binding;GO:0004470//malic enzyme activity;GO:0016614//oxidoreductase activity, acting on CH-OH group of donors;GO:0016491//oxidoreductase activity;GO:0048037//cofactor binding;GO:0016616//oxidoreductase activity, a…
Gohir.A11G006400	Known_gene		A11	597116	597745	-	0.67	1.1	2.17	0.31	0.1	0	0	0	0.1	-3.23576	4.15893e-08	2.07875e-08	-5.26813	4.27167e-10	1.09927e-10
Gohir.A11G009500	Known_gene		A11	901116	903758	-	2.2	1.67	2.97	0.96	1.45	0.79	0.82	0.98	0.9	-1.07932	1.35078e-10	5.34229e-11	-1.3364	2.9816e-14	5.58339e-15				GO:0016741//transferase activity, transferring one-carbon groups;GO:0008171//O-methyltransferase activity;GO:0008168//methyltransferase activity;GO:0003824//catalytic activity;GO:0016740//transferase activity;
Gohir.A11G015200	Known_gene		A11	1414315	1424933	-	0.08	0.21	0.77	0	0.16	0.09	0.04	0.05	0.04	-2.02896	2.24067e-12	7.65462e-13	-3.02024	1.12848e-18	1.64141e-19		K05666//ATP-binding cassette, subfamily C (CFTR/MRP), member 2+ko02010//ABC transporters		GO:0008152//metabolic process;GO:0016787//hydrolase activity;GO:0003824//catalytic activity;
[truncated: 1,115 more rows]

[truncated: 1 more sheets: Table S11]
